# Supplementary material for: Effects of wind energy generation and white-nose syndrome on the viability of the Indiana bat
Source: PeerJ. 2016 Dec 22;4:e2830. doi: 10.7717/peerj.2830 (PMC5183089; doi:10.7717/peerj.2830)
Supplement: Supplemental Information 1 — Data was broken down into 2 files because of size limitations. The data will be published to a USGS webpage (most likely Science Base) concurrently with publication of the article. It is being provided for the reviewers and editors here. [file peerj-04-2830-s001.zip]

Archive with 93 entries (76 files):
- 2016-23 (Erickson, Indiana Bat Open Data )/
- 2016-23 (Erickson, Indiana Bat Open Data )/.DS_Store
- __MACOSX/
- __MACOSX/2016-23 (Erickson, Indiana Bat Open Data )/
- __MACOSX/2016-23 (Erickson, Indiana Bat Open Data )/._.DS_Store
- 2016-23 (Erickson, Indiana Bat Open Data )/bCellsOutSummary_usgsmptrans1.xml
- __MACOSX/2016-23 (Erickson, Indiana Bat Open Data )/._bCellsOutSummary_usgsmptrans1.xml
- 2016-23 (Erickson, Indiana Bat Open Data )/FSP_form_data_2015_RAE_ibat.pdf
- __MACOSX/2016-23 (Erickson, Indiana Bat Open Data )/._FSP_form_data_2015_RAE_ibat.pdf
- 2016-23 (Erickson, Indiana Bat Open Data )/IBatData/
- 2016-23 (Erickson, Indiana Bat Open Data )/IBatData/.DS_Store
- __MACOSX/2016-23 (Erickson, Indiana Bat Open Data )/IBatData/
- __MACOSX/2016-23 (Erickson, Indiana Bat Open Data )/IBatData/._.DS_Store
- 2016-23 (Erickson, Indiana Bat Open Data )/IBatData/final data/
- 2016-23 (Erickson, Indiana Bat Open Data )/IBatData/final data/.DS_Store
- __MACOSX/2016-23 (Erickson, Indiana Bat Open Data )/IBatData/final data/
- __MACOSX/2016-23 (Erickson, Indiana Bat Open Data )/IBatData/final data/._.DS_Store
- 2016-23 (Erickson, Indiana Bat Open Data )/IBatData/final data/Grid/
- 2016-23 (Erickson, Indiana Bat Open Data )/IBatData/final data/Grid/IBatClippedGrid.CPG
- __MACOSX/2016-23 (Erickson, Indiana Bat Open Data )/IBatData/final data/Grid/
- __MACOSX/2016-23 (Erickson, Indiana Bat Open Data )/IBatData/final data/Grid/._IBatClippedGrid.CPG
- 2016-23 (Erickson, Indiana Bat Open Data )/IBatData/final data/Grid/IBatClippedGrid.dbf
- __MACOSX/2016-23 (Erickson, Indiana Bat Open Data )/IBatData/final data/Grid/._IBatClippedGrid.dbf
- 2016-23 (Erickson, Indiana Bat Open Data )/IBatData/final data/Grid/IBatClippedGrid.prj
- __MACOSX/2016-23 (Erickson, Indiana Bat Open Data )/IBatData/final data/Grid/._IBatClippedGrid.prj
- 2016-23 (Erickson, Indiana Bat Open Data )/IBatData/final data/Grid/IBatClippedGrid.sbn
- __MACOSX/2016-23 (Erickson, Indiana Bat Open Data )/IBatData/final data/Grid/._IBatClippedGrid.sbn
- 2016-23 (Erickson, Indiana Bat Open Data )/IBatData/final data/Grid/IBatClippedGrid.sbx
- __MACOSX/2016-23 (Erickson, Indiana Bat Open Data )/IBatData/final data/Grid/._IBatClippedGrid.sbx
- 2016-23 (Erickson, Indiana Bat Open Data )/IBatData/final data/Grid/IBatClippedGrid.shp
- __MACOSX/2016-23 (Erickson, Indiana Bat Open Data )/IBatData/final data/Grid/._IBatClippedGrid.shp
- 2016-23 (Erickson, Indiana Bat Open Data )/IBatData/final data/Grid/IBatClippedGrid.shp.xml
- __MACOSX/2016-23 (Erickson, Indiana Bat Open Data )/IBatData/final data/Grid/._IBatClippedGrid.shp.xml
- 2016-23 (Erickson, Indiana Bat Open Data )/IBatData/final data/Grid/IBatClippedGrid.shx
- __MACOSX/2016-23 (Erickson, Indiana Bat Open Data )/IBatData/final data/Grid/._IBatClippedGrid.shx
- __MACOSX/2016-23 (Erickson, Indiana Bat Open Data )/IBatData/final data/._Grid
- 2016-23 (Erickson, Indiana Bat Open Data )/IBatData/final data/inputdata/
- 2016-23 (Erickson, Indiana Bat Open Data )/IBatData/final data/inputdata/full_path_data.csv
- __MACOSX/2016-23 (Erickson, Indiana Bat Open Data )/IBatData/final data/inputdata/
- __MACOSX/2016-23 (Erickson, Indiana Bat Open Data )/IBatData/final data/inputdata/._full_path_data.csv
- 2016-23 (Erickson, Indiana Bat Open Data )/IBatData/final data/inputdata/full_path_data.xml
- __MACOSX/2016-23 (Erickson, Indiana Bat Open Data )/IBatData/final data/inputdata/._full_path_data.xml
- __MACOSX/2016-23 (Erickson, Indiana Bat Open Data )/IBatData/final data/._inputdata
- 2016-23 (Erickson, Indiana Bat Open Data )/IBatData/final data/outputdata/
- 2016-23 (Erickson, Indiana Bat Open Data )/IBatData/final data/outputdata/bCellsOutSummary2km.csv
- __MACOSX/2016-23 (Erickson, Indiana Bat Open Data )/IBatData/final data/outputdata/
- __MACOSX/2016-23 (Erickson, Indiana Bat Open Data )/IBatData/final data/outputdata/._bCellsOutSummary2km.csv
- 2016-23 (Erickson, Indiana Bat Open Data )/IBatData/final data/outputdata/nCellsOutSummary2km.csv
- __MACOSX/2016-23 (Erickson, Indiana Bat Open Data )/IBatData/final data/outputdata/._nCellsOutSummary2km.csv
- 2016-23 (Erickson, Indiana Bat Open Data )/IBatData/final data/outputdata/nPathsOutSummary2km.csv
- __MACOSX/2016-23 (Erickson, Indiana Bat Open Data )/IBatData/final data/outputdata/._nPathsOutSummary2km.csv
- 2016-23 (Erickson, Indiana Bat Open Data )/IBatData/final data/outputdata/OutPut Data Metadata.xml
- __MACOSX/2016-23 (Erickson, Indiana Bat Open Data )/IBatData/final data/outputdata/._OutPut Data Metadata.xml
- 2016-23 (Erickson, Indiana Bat Open Data )/IBatData/final data/outputdata/windPopOutSummary2km.csv
- __MACOSX/2016-23 (Erickson, Indiana Bat Open Data )/IBatData/final data/outputdata/._windPopOutSummary2km.csv
- __MACOSX/2016-23 (Erickson, Indiana Bat Open Data )/IBatData/final data/._outputdata
- __MACOSX/2016-23 (Erickson, Indiana Bat Open Data )/IBatData/._final data
- 2016-23 (Erickson, Indiana Bat Open Data )/IBatData/GridGIS/
- 2016-23 (Erickson, Indiana Bat Open Data )/IBatData/GridGIS/IBatClippedGrid.dbf
- __MACOSX/2016-23 (Erickson, Indiana Bat Open Data )/IBatData/GridGIS/
- __MACOSX/2016-23 (Erickson, Indiana Bat Open Data )/IBatData/GridGIS/._IBatClippedGrid.dbf
- 2016-23 (Erickson, Indiana Bat Open Data )/IBatData/GridGIS/IBatClippedGrid.prj
- __MACOSX/2016-23 (Erickson, Indiana Bat Open Data )/IBatData/GridGIS/._IBatClippedGrid.prj
- 2016-23 (Erickson, Indiana Bat Open Data )/IBatData/GridGIS/IBatClippedGrid.sbn
- __MACOSX/2016-23 (Erickson, Indiana Bat Open Data )/IBatData/GridGIS/._IBatClippedGrid.sbn
- 2016-23 (Erickson, Indiana Bat Open Data )/IBatData/GridGIS/IBatClippedGrid.sbx
- __MACOSX/2016-23 (Erickson, Indiana Bat Open Data )/IBatData/GridGIS/._IBatClippedGrid.sbx
- 2016-23 (Erickson, Indiana Bat Open Data )/IBatData/GridGIS/IBatClippedGrid.shp
- __MACOSX/2016-23 (Erickson, Indiana Bat Open Data )/IBatData/GridGIS/._IBatClippedGrid.shp
- 2016-23 (Erickson, Indiana Bat Open Data )/IBatData/GridGIS/IBatClippedGrid.shp.xml
- __MACOSX/2016-23 (Erickson, Indiana Bat Open Data )/IBatData/GridGIS/._IBatClippedGrid.shp.xml
- 2016-23 (Erickson, Indiana Bat Open Data )/IBatData/GridGIS/IBatClippedGrid.shx
- __MACOSX/2016-23 (Erickson, Indiana Bat Open Data )/IBatData/GridGIS/._IBatClippedGrid.shx
- __MACOSX/2016-23 (Erickson, Indiana Bat Open Data )/IBatData/._GridGIS
- 2016-23 (Erickson, Indiana Bat Open Data )/IBatData/OutPutData/
- 2016-23 (Erickson, Indiana Bat Open Data )/IBatData/OutPutData/bCellsOutSummary2km.csv
- __MACOSX/2016-23 (Erickson, Indiana Bat Open Data )/IBatData/OutPutData/
- __MACOSX/2016-23 (Erickson, Indiana Bat Open Data )/IBatData/OutPutData/._bCellsOutSummary2km.csv
- 2016-23 (Erickson, Indiana Bat Open Data )/IBatData/OutPutData/nCellsOutSummary2km.csv
- __MACOSX/2016-23 (Erickson, Indiana Bat Open Data )/IBatData/OutPutData/._nCellsOutSummary2km.csv
- 2016-23 (Erickson, Indiana Bat Open Data )/IBatData/OutPutData/nPathsOutSummary2km.csv
- __MACOSX/2016-23 (Erickson, Indiana Bat Open Data )/IBatData/OutPutData/._nPathsOutSummary2km.csv
- 2016-23 (Erickson, Indiana Bat Open Data )/IBatData/OutPutData/windPopOutSummary2km.csv
- __MACOSX/2016-23 (Erickson, Indiana Bat Open Data )/IBatData/OutPutData/._windPopOutSummary2km.csv
- __MACOSX/2016-23 (Erickson, Indiana Bat Open Data )/IBatData/._OutPutData
- __MACOSX/2016-23 (Erickson, Indiana Bat Open Data )/._IBatData
- 2016-23 (Erickson, Indiana Bat Open Data )/nCellsOutSummary_usgsmptrans.xml
- __MACOSX/2016-23 (Erickson, Indiana Bat Open Data )/._nCellsOutSummary_usgsmptrans.xml
- 2016-23 (Erickson, Indiana Bat Open Data )/nPathsOutSummary_usgsmptrans.xml
- __MACOSX/2016-23 (Erickson, Indiana Bat Open Data )/._nPathsOutSummary_usgsmptrans.xml
- 2016-23 (Erickson, Indiana Bat Open Data )/windPopOutSummary_usgsmptran.xml
- __MACOSX/2016-23 (Erickson, Indiana Bat Open Data )/._windPopOutSummary_usgsmptran.xml
- __MACOSX/._2016-23 (Erickson, Indiana Bat Open Data )
