# Supplementary material for: Effects of wind energy generation and white-nose syndrome on the viability of the Indiana bat
Source: PeerJ. 2016 Dec 22;4:e2830. doi: 10.7717/peerj.2830 (PMC5183089; doi:10.7717/peerj.2830)
Supplement: Supplemental Information 1 — Data was broken down into 2 files because of size limitations. The data will be published to a USGS webpage (most likely Science Base) concurrently with publication of the article. It is being provided for the reviewers and editors here. [file peerj-04-2830-s001.zip › 2016-23 (Erickson, Indiana Bat Open Data )/IBatData/final data/outputdata/bCellsOutSummary2km.csv]

Summary_ID	Buffer	Buffer_Desc	Take	Take_Desc	Exposure	Exposure_desc	WNS	L95	Med	U95
2	a	None	a	Reference	b	Both	No WNS	2488.00	2527.00	2564.00
3	c	2 km	b	Low	a	Migratory only	No WNS	2487.98	2526.00	2563.03
4	c	2 km	c	Medium	a	Migratory only	No WNS	2457.00	2497.00	2534.00
5	c	2 km	d	High	a	Migratory only	No WNS	2376.98	2415.50	2455.00
6	c	2 km	b	Low	b	Both	No WNS	2487.98	2526.00	2563.03
7	c	2 km	c	Medium	b	Both	No WNS	2457.00	2497.00	2534.00
8	c	2 km	d	High	b	Both	No WNS	2376.98	2415.50	2455.00
9	a	None	a	Reference	b	Both	Low WNS Mortality	2477.00	2516.00	2553.03
10	c	2 km	b	Low	a	Migratory only	Low WNS Mortality	2475.98	2514.00	2552.00
11	c	2 km	c	Medium	a	Migratory only	Low WNS Mortality	2427.98	2466.00	2501.03
12	c	2 km	d	High	a	Migratory only	Low WNS Mortality	2358.98	2399.00	2437.00
13	c	2 km	b	Low	b	Both	Low WNS Mortality	2475.98	2514.00	2552.00
14	c	2 km	c	Medium	b	Both	Low WNS Mortality	2427.98	2466.00	2501.03
15	c	2 km	d	High	b	Both	Low WNS Mortality	2358.98	2399.00	2437.00
16	a	None	a	Reference	b	Both	Medium WNS Mortality	2466.00	2505.00	2542.00
17	c	2 km	b	Low	a	Migratory only	Medium WNS Mortality	2462.00	2501.00	2538.00
18	c	2 km	c	Medium	a	Migratory only	Medium WNS Mortality	2380.98	2422.00	2458.03
19	c	2 km	d	High	a	Migratory only	Medium WNS Mortality	2322.00	2364.00	2403.03
20	c	2 km	b	Low	b	Both	Medium WNS Mortality	2462.00	2501.00	2538.00
21	c	2 km	c	Medium	b	Both	Medium WNS Mortality	2380.98	2422.00	2458.03
22	c	2 km	d	High	b	Both	Medium WNS Mortality	2322.00	2364.00	2403.03
23	a	None	a	Reference	b	Both	High WNS Mortality	0.00	0.00	0.00
24	c	2 km	b	Low	a	Migratory only	High WNS Mortality	0.00	0.00	0.00
25	c	2 km	c	Medium	a	Migratory only	High WNS Mortality	0.00	0.00	0.00
26	c	2 km	d	High	a	Migratory only	High WNS Mortality	0.00	0.00	0.00
27	c	2 km	b	Low	b	Both	High WNS Mortality	0.00	0.00	0.00
28	c	2 km	c	Medium	b	Both	High WNS Mortality	0.00	0.00	0.00
29	c	2 km	d	High	b	Both	High WNS Mortality	0.00	0.00	0.00
