# Supplementary material for: Effects of wind energy generation and white-nose syndrome on the viability of the Indiana bat
Source: PeerJ. 2016 Dec 22;4:e2830. doi: 10.7717/peerj.2830 (PMC5183089; doi:10.7717/peerj.2830)
Supplement: Supplemental Information 1 — Data was broken down into 2 files because of size limitations. The data will be published to a USGS webpage (most likely Science Base) concurrently with publication of the article. It is being provided for the reviewers and editors here. [file peerj-04-2830-s001.zip › 2016-23 (Erickson, Indiana Bat Open Data )/IBatData/final data/outputdata/nCellsOutSummary2km.csv]

Summary_ID	Buffer	Buffer_Desc	Take	Take_Desc	Exposure	Exposure_Desc	WNS	L95	Med	U95
2	a	None	a	Reference	b	Both	No WNS	136.00	141.00	145.00
3	c	2 km	b	Low	a	Migratory only	No WNS	136.00	140.00	145.00
4	c	2 km	c	Medium	a	Migratory only	No WNS	132.00	138.00	143.00
5	c	2 km	d	High	a	Migratory only	No WNS	129.00	135.00	141.00
6	c	2 km	b	Low	b	Both	No WNS	136.00	140.00	145.00
7	c	2 km	c	Medium	b	Both	No WNS	132.00	138.00	143.00
8	c	2 km	d	High	b	Both	No WNS	129.00	135.00	141.00
9	a	None	a	Reference	b	Both	Low WNS Mortality	121.00	124.00	128.00
10	c	2 km	b	Low	a	Migratory only	Low WNS Mortality	120.00	124.00	128.00
11	c	2 km	c	Medium	a	Migratory only	Low WNS Mortality	117.00	122.00	126.00
12	c	2 km	d	High	a	Migratory only	Low WNS Mortality	114.00	120.00	125.00
13	c	2 km	b	Low	b	Both	Low WNS Mortality	120.00	124.00	128.00
14	c	2 km	c	Medium	b	Both	Low WNS Mortality	117.00	122.00	126.00
15	c	2 km	d	High	b	Both	Low WNS Mortality	114.00	120.00	125.00
16	a	None	a	Reference	b	Both	Medium WNS Mortality	99.00	103.00	107.00
17	c	2 km	b	Low	a	Migratory only	Medium WNS Mortality	98.00	102.00	106.00
18	c	2 km	c	Medium	a	Migratory only	Medium WNS Mortality	95.98	100.00	105.00
19	c	2 km	d	High	a	Migratory only	Medium WNS Mortality	94.00	99.00	104.00
20	c	2 km	b	Low	b	Both	Medium WNS Mortality	98.00	102.00	106.00
21	c	2 km	c	Medium	b	Both	Medium WNS Mortality	95.98	100.00	105.00
22	c	2 km	d	High	b	Both	Medium WNS Mortality	94.00	99.00	104.00
23	a	None	a	Reference	b	Both	High WNS Mortality	0.00	0.00	0.00
24	c	2 km	b	Low	a	Migratory only	High WNS Mortality	0.00	0.00	0.00
25	c	2 km	c	Medium	a	Migratory only	High WNS Mortality	0.00	0.00	0.00
26	c	2 km	d	High	a	Migratory only	High WNS Mortality	0.00	0.00	0.00
27	c	2 km	b	Low	b	Both	High WNS Mortality	0.00	0.00	0.00
28	c	2 km	c	Medium	b	Both	High WNS Mortality	0.00	0.00	0.00
29	c	2 km	d	High	b	Both	High WNS Mortality	0.00	0.00	0.00
