# Supplementary material for: Effects of wind energy generation and white-nose syndrome on the viability of the Indiana bat
Source: PeerJ. 2016 Dec 22;4:e2830. doi: 10.7717/peerj.2830 (PMC5183089; doi:10.7717/peerj.2830)
Supplement: Supplemental Information 1 — Data was broken down into 2 files because of size limitations. The data will be published to a USGS webpage (most likely Science Base) concurrently with publication of the article. It is being provided for the reviewers and editors here. [file peerj-04-2830-s001.zip › 2016-23 (Erickson, Indiana Bat Open Data )/IBatData/final data/outputdata/nPathsOutSummary2km.csv]

Summary_ID	Buffer	Buffer_Desc	Take	Take_Desc	Exposure	Exposure_Desc	WNS	L95	Med	U95
2	a	None	a	Reference	b	Both	No WNS	3343.00	3348.00	3352.00
3	c	2 km	b	Low	a	Migratory only	No WNS	3342.00	3347.00	3352.00
4	c	2 km	c	Medium	a	Migratory only	No WNS	3285.00	3299.50	3313.00
5	c	2 km	d	High	a	Migratory only	No WNS	3176.98	3198.00	3218.00
6	c	2 km	b	Low	b	Both	No WNS	3342.00	3347.00	3352.00
7	c	2 km	c	Medium	b	Both	No WNS	3285.00	3299.50	3313.00
8	c	2 km	d	High	b	Both	No WNS	3176.98	3198.00	3218.00
9	a	None	a	Reference	b	Both	Low WNS Mortality	3328.00	3331.00	3335.00
10	c	2 km	b	Low	a	Migratory only	Low WNS Mortality	3323.00	3329.00	3334.00
11	c	2 km	c	Medium	a	Migratory only	Low WNS Mortality	3243.00	3258.00	3273.00
12	c	2 km	d	High	a	Migratory only	Low WNS Mortality	3139.00	3162.00	3183.03
13	c	2 km	b	Low	b	Both	Low WNS Mortality	3323.00	3329.00	3334.00
14	c	2 km	c	Medium	b	Both	Low WNS Mortality	3243.00	3258.00	3273.00
15	c	2 km	d	High	b	Both	Low WNS Mortality	3139.00	3162.00	3183.03
16	a	None	a	Reference	b	Both	Medium WNS Mortality	3298.00	3309.00	3313.00
17	c	2 km	b	Low	a	Migratory only	Medium WNS Mortality	3289.00	3301.00	3307.00
18	c	2 km	c	Medium	a	Migratory only	Medium WNS Mortality	3175.00	3195.00	3212.03
19	c	2 km	d	High	a	Migratory only	Medium WNS Mortality	3079.00	3102.00	3125.00
20	c	2 km	b	Low	b	Both	Medium WNS Mortality	3289.00	3301.00	3307.00
21	c	2 km	c	Medium	b	Both	Medium WNS Mortality	3175.00	3195.00	3212.03
22	c	2 km	d	High	b	Both	Medium WNS Mortality	3079.00	3102.00	3125.00
23	a	None	a	Reference	b	Both	High WNS Mortality	0.00	0.00	0.00
24	c	2 km	b	Low	a	Migratory only	High WNS Mortality	0.00	0.00	0.00
25	c	2 km	c	Medium	a	Migratory only	High WNS Mortality	0.00	0.00	0.00
26	c	2 km	d	High	a	Migratory only	High WNS Mortality	0.00	0.00	0.00
27	c	2 km	b	Low	b	Both	High WNS Mortality	0.00	0.00	0.00
28	c	2 km	c	Medium	b	Both	High WNS Mortality	0.00	0.00	0.00
29	c	2 km	d	High	b	Both	High WNS Mortality	0.00	0.00	0.00
