# Supplementary material for: Effects of wind energy generation and white-nose syndrome on the viability of the Indiana bat
Source: PeerJ. 2016 Dec 22;4:e2830. doi: 10.7717/peerj.2830 (PMC5183089; doi:10.7717/peerj.2830)
Supplement: Supplemental Information 1 — Data was broken down into 2 files because of size limitations. The data will be published to a USGS webpage (most likely Science Base) concurrently with publication of the article. It is being provided for the reviewers and editors here. [file peerj-04-2830-s001.zip › 2016-23 (Erickson, Indiana Bat Open Data )/IBatData/final data/outputdata/windPopOutSummary2km.csv]

Year	Buffer	Buffer_Desc	Take	Take_Desc	Exposure	Exposure_Desc	WNS	L95	Med	U95
0	a	None	a	Reference	b	Both	No WNS	244681.00	244681.00	244681.00
1	a	None	a	Reference	b	Both	No WNS	244837.51	245274.99	245714.35
2	a	None	a	Reference	b	Both	No WNS	242127.52	242890.15	243654.05
3	a	None	a	Reference	b	Both	No WNS	240413.22	241443.19	242479.55
4	a	None	a	Reference	b	Both	No WNS	239191.42	240429.49	241722.21
5	a	None	a	Reference	b	Both	No WNS	238337.10	239771.10	241252.59
6	a	None	a	Reference	b	Both	No WNS	237770.91	239401.51	241044.67
7	a	None	a	Reference	b	Both	No WNS	237446.29	239224.09	241017.34
8	a	None	a	Reference	b	Both	No WNS	237281.55	239183.12	241125.31
9	a	None	a	Reference	b	Both	No WNS	237248.71	239278.83	241343.79
10	a	None	a	Reference	b	Both	No WNS	237318.58	239475.16	241646.99
11	a	None	a	Reference	b	Both	No WNS	237472.98	239740.37	242014.42
12	a	None	a	Reference	b	Both	No WNS	237694.61	240063.29	242429.59
13	a	None	a	Reference	b	Both	No WNS	237999.20	240422.76	242879.21
14	a	None	a	Reference	b	Both	No WNS	238340.55	240822.78	243352.79
15	a	None	a	Reference	b	Both	No WNS	238684.51	241251.20	243841.68
16	a	None	a	Reference	b	Both	No WNS	239029.75	241687.55	244341.97
17	a	None	a	Reference	b	Both	No WNS	239400.46	242132.52	244853.70
18	a	None	a	Reference	b	Both	No WNS	239772.15	242579.17	245347.39
19	a	None	a	Reference	b	Both	No WNS	240147.37	243025.81	245831.83
20	a	None	a	Reference	b	Both	No WNS	240522.57	243467.57	246315.44
21	a	None	a	Reference	b	Both	No WNS	240894.89	243903.88	246790.01
22	a	None	a	Reference	b	Both	No WNS	241262.20	244330.26	247254.39
23	a	None	a	Reference	b	Both	No WNS	241622.70	244740.82	247715.22
24	a	None	a	Reference	b	Both	No WNS	241964.54	245135.72	248164.91
25	a	None	a	Reference	b	Both	No WNS	242295.50	245516.97	248599.02
26	a	None	a	Reference	b	Both	No WNS	242616.62	245890.44	249010.87
27	a	None	a	Reference	b	Both	No WNS	242927.35	246251.00	249404.74
28	a	None	a	Reference	b	Both	No WNS	243227.35	246594.04	249783.13
29	a	None	a	Reference	b	Both	No WNS	243516.44	246922.09	250145.99
30	a	None	a	Reference	b	Both	No WNS	243794.54	247237.62	250493.55
31	a	None	a	Reference	b	Both	No WNS	244061.69	247539.02	250826.08
0	a	None	a	Reference	a	Migratory only	No WNS	244681.00	244681.00	244681.00
1	a	None	a	Reference	a	Migratory only	No WNS	244837.51	245274.99	245714.35
2	a	None	a	Reference	a	Migratory only	No WNS	242127.52	242890.15	243654.05
3	a	None	a	Reference	a	Migratory only	No WNS	240413.22	241443.19	242479.55
4	a	None	a	Reference	a	Migratory only	No WNS	239191.42	240429.49	241722.21
5	a	None	a	Reference	a	Migratory only	No WNS	238337.10	239771.10	241252.59
6	a	None	a	Reference	a	Migratory only	No WNS	237770.91	239401.51	241044.67
7	a	None	a	Reference	a	Migratory only	No WNS	237446.29	239224.09	241017.34
8	a	None	a	Reference	a	Migratory only	No WNS	237281.55	239183.12	241125.31
9	a	None	a	Reference	a	Migratory only	No WNS	237248.71	239278.83	241343.79
10	a	None	a	Reference	a	Migratory only	No WNS	237318.58	239475.16	241646.99
11	a	None	a	Reference	a	Migratory only	No WNS	237472.98	239740.37	242014.42
12	a	None	a	Reference	a	Migratory only	No WNS	237694.61	240063.29	242429.59
13	a	None	a	Reference	a	Migratory only	No WNS	237999.20	240422.76	242879.21
14	a	None	a	Reference	a	Migratory only	No WNS	238340.55	240822.78	243352.79
15	a	None	a	Reference	a	Migratory only	No WNS	238684.51	241251.20	243841.68
16	a	None	a	Reference	a	Migratory only	No WNS	239029.75	241687.55	244341.97
17	a	None	a	Reference	a	Migratory only	No WNS	239400.46	242132.52	244853.70
18	a	None	a	Reference	a	Migratory only	No WNS	239772.15	242579.17	245347.39
19	a	None	a	Reference	a	Migratory only	No WNS	240147.37	243025.81	245831.83
20	a	None	a	Reference	a	Migratory only	No WNS	240522.57	243467.57	246315.44
21	a	None	a	Reference	a	Migratory only	No WNS	240894.89	243903.88	246790.01
22	a	None	a	Reference	a	Migratory only	No WNS	241262.20	244330.26	247254.39
23	a	None	a	Reference	a	Migratory only	No WNS	241622.70	244740.82	247715.22
24	a	None	a	Reference	a	Migratory only	No WNS	241964.54	245135.72	248164.91
25	a	None	a	Reference	a	Migratory only	No WNS	242295.50	245516.97	248599.02
26	a	None	a	Reference	a	Migratory only	No WNS	242616.62	245890.44	249010.87
27	a	None	a	Reference	a	Migratory only	No WNS	242927.35	246251.00	249404.74
28	a	None	a	Reference	a	Migratory only	No WNS	243227.35	246594.04	249783.13
29	a	None	a	Reference	a	Migratory only	No WNS	243516.44	246922.09	250145.99
30	a	None	a	Reference	a	Migratory only	No WNS	243794.54	247237.62	250493.55
31	a	None	a	Reference	a	Migratory only	No WNS	244061.69	247539.02	250826.08
0	c	2 km	b	Low	a	Migratory only	No WNS	244681.00	244681.00	244681.00
1	c	2 km	b	Low	a	Migratory only	No WNS	244688.88	245128.71	245577.26
2	c	2 km	b	Low	a	Migratory only	No WNS	241821.03	242612.90	243382.03
3	c	2 km	b	Low	a	Migratory only	No WNS	239961.21	241027.47	242076.21
4	c	2 km	b	Low	a	Migratory only	No WNS	238543.63	239847.81	241133.05
5	c	2 km	b	Low	a	Migratory only	No WNS	237402.83	238891.36	240348.22
6	c	2 km	b	Low	a	Migratory only	No WNS	236487.53	238192.09	239836.92
7	c	2 km	b	Low	a	Migratory only	No WNS	235803.60	237649.08	239428.63
8	c	2 km	b	Low	a	Migratory only	No WNS	235216.53	237198.58	239132.28
9	c	2 km	b	Low	a	Migratory only	No WNS	234771.96	236934.44	238997.97
10	c	2 km	b	Low	a	Migratory only	No WNS	234512.15	236785.30	238964.20
11	c	2 km	b	Low	a	Migratory only	No WNS	234764.86	237135.29	239430.53
12	c	2 km	b	Low	a	Migratory only	No WNS	235128.75	237552.94	239942.40
13	c	2 km	b	Low	a	Migratory only	No WNS	235515.99	238006.27	240497.37
14	c	2 km	b	Low	a	Migratory only	No WNS	235938.38	238503.95	241053.52
15	c	2 km	b	Low	a	Migratory only	No WNS	236386.77	239023.01	241623.60
16	c	2 km	b	Low	a	Migratory only	No WNS	236852.51	239541.30	242200.56
17	c	2 km	b	Low	a	Migratory only	No WNS	237304.47	240069.69	242778.94
18	c	2 km	b	Low	a	Migratory only	No WNS	237749.20	240602.86	243363.26
19	c	2 km	b	Low	a	Migratory only	No WNS	238231.79	241120.38	243948.40
20	c	2 km	b	Low	a	Migratory only	No WNS	238718.14	241633.81	244521.90
21	c	2 km	b	Low	a	Migratory only	No WNS	239156.17	242142.97	245081.68
22	c	2 km	b	Low	a	Migratory only	No WNS	239579.65	242635.09	245626.13
23	c	2 km	b	Low	a	Migratory only	No WNS	239994.47	243112.75	246154.06
24	c	2 km	b	Low	a	Migratory only	No WNS	240399.23	243591.80	246664.62
25	c	2 km	b	Low	a	Migratory only	No WNS	240792.87	244048.69	247151.93
26	c	2 km	b	Low	a	Migratory only	No WNS	241175.16	244488.61	247632.02
27	c	2 km	b	Low	a	Migratory only	No WNS	241545.17	244908.21	248087.67
28	c	2 km	b	Low	a	Migratory only	No WNS	241902.34	245318.81	248521.47
29	c	2 km	b	Low	a	Migratory only	No WNS	242247.29	245703.31	248937.45
30	c	2 km	b	Low	a	Migratory only	No WNS	242593.67	246084.79	249335.86
31	c	2 km	b	Low	a	Migratory only	No WNS	242926.74	246435.40	249717.01
0	c	2 km	c	Medium	a	Migratory only	No WNS	244681.00	244681.00	244681.00
1	c	2 km	c	Medium	a	Migratory only	No WNS	243617.69	244168.45	244692.39
2	c	2 km	c	Medium	a	Migratory only	No WNS	240143.63	241073.23	241969.54
3	c	2 km	c	Medium	a	Migratory only	No WNS	237770.75	238971.97	240140.74
4	c	2 km	c	Medium	a	Migratory only	No WNS	235846.47	237264.97	238655.84
5	c	2 km	c	Medium	a	Migratory only	No WNS	233609.46	235280.73	236882.75
6	c	2 km	c	Medium	a	Migratory only	No WNS	231936.63	233790.20	235579.00
7	c	2 km	c	Medium	a	Migratory only	No WNS	230177.09	232262.27	234214.72
8	c	2 km	c	Medium	a	Migratory only	No WNS	228693.44	230892.46	232944.15
9	c	2 km	c	Medium	a	Migratory only	No WNS	227769.64	230138.68	232304.48
10	c	2 km	c	Medium	a	Migratory only	No WNS	227238.41	229731.83	231988.65
11	c	2 km	c	Medium	a	Migratory only	No WNS	227499.16	230121.36	232469.32
12	c	2 km	c	Medium	a	Migratory only	No WNS	227856.25	230554.40	233017.81
13	c	2 km	c	Medium	a	Migratory only	No WNS	228280.64	231009.81	233586.16
14	c	2 km	c	Medium	a	Migratory only	No WNS	228747.15	231500.24	234158.87
15	c	2 km	c	Medium	a	Migratory only	No WNS	229213.63	232011.31	234745.89
16	c	2 km	c	Medium	a	Migratory only	No WNS	229670.52	232545.04	235341.66
17	c	2 km	c	Medium	a	Migratory only	No WNS	230158.69	233099.00	235940.49
18	c	2 km	c	Medium	a	Migratory only	No WNS	230664.80	233628.47	236537.77
19	c	2 km	c	Medium	a	Migratory only	No WNS	231173.89	234156.93	237129.90
20	c	2 km	c	Medium	a	Migratory only	No WNS	231682.49	234689.42	237714.44
21	c	2 km	c	Medium	a	Migratory only	No WNS	232182.89	235216.00	238300.81
22	c	2 km	c	Medium	a	Migratory only	No WNS	232664.92	235744.57	238884.72
23	c	2 km	c	Medium	a	Migratory only	No WNS	233141.97	236258.36	239455.20
24	c	2 km	c	Medium	a	Migratory only	No WNS	233607.46	236765.59	240011.31
25	c	2 km	c	Medium	a	Migratory only	No WNS	234060.32	237267.08	240552.38
26	c	2 km	c	Medium	a	Migratory only	No WNS	234487.75	237759.37	241058.30
27	c	2 km	c	Medium	a	Migratory only	No WNS	234905.99	238230.40	241553.07
28	c	2 km	c	Medium	a	Migratory only	No WNS	235314.31	238694.46	242029.63
29	c	2 km	c	Medium	a	Migratory only	No WNS	235713.72	239129.69	242491.32
30	c	2 km	c	Medium	a	Migratory only	No WNS	236098.98	239562.01	242937.86
31	c	2 km	c	Medium	a	Migratory only	No WNS	236475.22	239974.00	243369.73
0	c	2 km	d	High	a	Migratory only	No WNS	244681.00	244681.00	244681.00
1	c	2 km	d	High	a	Migratory only	No WNS	240657.17	241577.72	242458.07
2	c	2 km	d	High	a	Migratory only	No WNS	237122.46	238342.64	239480.09
3	c	2 km	d	High	a	Migratory only	No WNS	234492.13	235907.90	237365.01
4	c	2 km	d	High	a	Migratory only	No WNS	232572.49	234197.69	235827.46
5	c	2 km	d	High	a	Migratory only	No WNS	229068.07	230972.65	232769.62
6	c	2 km	d	High	a	Migratory only	No WNS	226995.75	229073.09	231099.34
7	c	2 km	d	High	a	Migratory only	No WNS	224226.48	226620.73	228761.57
8	c	2 km	d	High	a	Migratory only	No WNS	222362.36	224891.97	227161.64
9	c	2 km	d	High	a	Migratory only	No WNS	221786.54	224487.33	226881.17
10	c	2 km	d	High	a	Migratory only	No WNS	221590.07	224355.77	226853.37
11	c	2 km	d	High	a	Migratory only	No WNS	221864.56	224713.60	227273.57
12	c	2 km	d	High	a	Migratory only	No WNS	222222.75	225110.31	227766.94
13	c	2 km	d	High	a	Migratory only	No WNS	222581.85	225561.39	228293.91
14	c	2 km	d	High	a	Migratory only	No WNS	222969.97	226042.69	228838.11
15	c	2 km	d	High	a	Migratory only	No WNS	223382.41	226515.42	229394.41
16	c	2 km	d	High	a	Migratory only	No WNS	223813.41	227011.83	229896.07
17	c	2 km	d	High	a	Migratory only	No WNS	224257.63	227519.90	230447.20
18	c	2 km	d	High	a	Migratory only	No WNS	224709.21	228037.46	231040.73
19	c	2 km	d	High	a	Migratory only	No WNS	225162.96	228554.04	231625.60
20	c	2 km	d	High	a	Migratory only	No WNS	225593.90	229051.86	232151.63
21	c	2 km	d	High	a	Migratory only	No WNS	226058.38	229544.58	232664.97
22	c	2 km	d	High	a	Migratory only	No WNS	226518.32	230033.04	233167.41
23	c	2 km	d	High	a	Migratory only	No WNS	226960.98	230501.58	233669.12
24	c	2 km	d	High	a	Migratory only	No WNS	227395.32	230970.03	234180.41
25	c	2 km	d	High	a	Migratory only	No WNS	227821.29	231424.36	234672.01
26	c	2 km	d	High	a	Migratory only	No WNS	228238.13	231859.32	235137.48
27	c	2 km	d	High	a	Migratory only	No WNS	228643.66	232270.59	235608.40
28	c	2 km	d	High	a	Migratory only	No WNS	229040.72	232673.75	236063.86
29	c	2 km	d	High	a	Migratory only	No WNS	229421.73	233069.11	236503.20
30	c	2 km	d	High	a	Migratory only	No WNS	229787.98	233456.39	236920.54
31	c	2 km	d	High	a	Migratory only	No WNS	230143.20	233833.76	237292.68
0	c	2 km	b	Low	b	Both	No WNS	244681.00	244681.00	244681.00
1	c	2 km	b	Low	b	Both	No WNS	244688.88	245128.71	245577.26
2	c	2 km	b	Low	b	Both	No WNS	241821.03	242612.90	243382.03
3	c	2 km	b	Low	b	Both	No WNS	239961.21	241027.47	242076.21
4	c	2 km	b	Low	b	Both	No WNS	238543.63	239847.81	241133.05
5	c	2 km	b	Low	b	Both	No WNS	237402.83	238891.36	240348.22
6	c	2 km	b	Low	b	Both	No WNS	236487.53	238192.09	239836.92
7	c	2 km	b	Low	b	Both	No WNS	235803.60	237649.08	239428.63
8	c	2 km	b	Low	b	Both	No WNS	235216.53	237198.58	239132.28
9	c	2 km	b	Low	b	Both	No WNS	234771.96	236934.44	238997.97
10	c	2 km	b	Low	b	Both	No WNS	234512.15	236785.30	238964.20
11	c	2 km	b	Low	b	Both	No WNS	234764.86	237135.29	239430.53
12	c	2 km	b	Low	b	Both	No WNS	235128.75	237552.94	239942.40
13	c	2 km	b	Low	b	Both	No WNS	235515.99	238006.27	240497.37
14	c	2 km	b	Low	b	Both	No WNS	235938.38	238503.95	241053.52
15	c	2 km	b	Low	b	Both	No WNS	236386.77	239023.01	241623.60
16	c	2 km	b	Low	b	Both	No WNS	236852.51	239541.30	242200.56
17	c	2 km	b	Low	b	Both	No WNS	237304.47	240069.69	242778.94
18	c	2 km	b	Low	b	Both	No WNS	237749.20	240602.86	243363.26
19	c	2 km	b	Low	b	Both	No WNS	238231.79	241120.38	243948.40
20	c	2 km	b	Low	b	Both	No WNS	238718.14	241633.81	244521.90
21	c	2 km	b	Low	b	Both	No WNS	239156.17	242142.97	245081.68
22	c	2 km	b	Low	b	Both	No WNS	239579.65	242635.09	245626.13
23	c	2 km	b	Low	b	Both	No WNS	239994.47	243112.75	246154.06
24	c	2 km	b	Low	b	Both	No WNS	240399.23	243591.80	246664.62
25	c	2 km	b	Low	b	Both	No WNS	240792.87	244048.69	247151.93
26	c	2 km	b	Low	b	Both	No WNS	241175.16	244488.61	247632.02
27	c	2 km	b	Low	b	Both	No WNS	241545.17	244908.21	248087.67
28	c	2 km	b	Low	b	Both	No WNS	241902.34	245318.81	248521.47
29	c	2 km	b	Low	b	Both	No WNS	242247.29	245703.31	248937.45
30	c	2 km	b	Low	b	Both	No WNS	242593.67	246084.79	249335.86
31	c	2 km	b	Low	b	Both	No WNS	242926.74	246435.40	249717.01
0	c	2 km	c	Medium	b	Both	No WNS	244681.00	244681.00	244681.00
1	c	2 km	c	Medium	b	Both	No WNS	243617.69	244168.45	244692.39
2	c	2 km	c	Medium	b	Both	No WNS	240143.63	241073.23	241969.54
3	c	2 km	c	Medium	b	Both	No WNS	237770.75	238971.97	240140.74
4	c	2 km	c	Medium	b	Both	No WNS	235846.47	237264.97	238655.84
5	c	2 km	c	Medium	b	Both	No WNS	233609.46	235280.73	236882.75
6	c	2 km	c	Medium	b	Both	No WNS	231936.63	233790.20	235579.00
7	c	2 km	c	Medium	b	Both	No WNS	230177.09	232262.27	234214.72
8	c	2 km	c	Medium	b	Both	No WNS	228693.44	230892.46	232944.15
9	c	2 km	c	Medium	b	Both	No WNS	227769.64	230138.68	232304.48
10	c	2 km	c	Medium	b	Both	No WNS	227238.41	229731.83	231988.65
11	c	2 km	c	Medium	b	Both	No WNS	227499.16	230121.36	232469.32
12	c	2 km	c	Medium	b	Both	No WNS	227856.25	230554.40	233017.81
13	c	2 km	c	Medium	b	Both	No WNS	228280.64	231009.81	233586.16
14	c	2 km	c	Medium	b	Both	No WNS	228747.15	231500.24	234158.87
15	c	2 km	c	Medium	b	Both	No WNS	229213.63	232011.31	234745.89
16	c	2 km	c	Medium	b	Both	No WNS	229670.52	232545.04	235341.66
17	c	2 km	c	Medium	b	Both	No WNS	230158.69	233099.00	235940.49
18	c	2 km	c	Medium	b	Both	No WNS	230664.80	233628.47	236537.77
19	c	2 km	c	Medium	b	Both	No WNS	231173.89	234156.93	237129.90
20	c	2 km	c	Medium	b	Both	No WNS	231682.49	234689.42	237714.44
21	c	2 km	c	Medium	b	Both	No WNS	232182.89	235216.00	238300.81
22	c	2 km	c	Medium	b	Both	No WNS	232664.92	235744.57	238884.72
23	c	2 km	c	Medium	b	Both	No WNS	233141.97	236258.36	239455.20
24	c	2 km	c	Medium	b	Both	No WNS	233607.46	236765.59	240011.31
25	c	2 km	c	Medium	b	Both	No WNS	234060.32	237267.08	240552.38
26	c	2 km	c	Medium	b	Both	No WNS	234487.75	237759.37	241058.30
27	c	2 km	c	Medium	b	Both	No WNS	234905.99	238230.40	241553.07
28	c	2 km	c	Medium	b	Both	No WNS	235314.31	238694.46	242029.63
29	c	2 km	c	Medium	b	Both	No WNS	235713.72	239129.69	242491.32
30	c	2 km	c	Medium	b	Both	No WNS	236098.98	239562.01	242937.86
31	c	2 km	c	Medium	b	Both	No WNS	236475.22	239974.00	243369.73
0	c	2 km	d	High	b	Both	No WNS	244681.00	244681.00	244681.00
1	c	2 km	d	High	b	Both	No WNS	240657.17	241577.72	242458.07
2	c	2 km	d	High	b	Both	No WNS	237122.46	238342.64	239480.09
3	c	2 km	d	High	b	Both	No WNS	234492.13	235907.90	237365.01
4	c	2 km	d	High	b	Both	No WNS	232572.49	234197.69	235827.46
5	c	2 km	d	High	b	Both	No WNS	229068.07	230972.65	232769.62
6	c	2 km	d	High	b	Both	No WNS	226995.75	229073.09	231099.34
7	c	2 km	d	High	b	Both	No WNS	224226.48	226620.73	228761.57
8	c	2 km	d	High	b	Both	No WNS	222362.36	224891.97	227161.64
9	c	2 km	d	High	b	Both	No WNS	221786.54	224487.33	226881.17
10	c	2 km	d	High	b	Both	No WNS	221590.07	224355.77	226853.37
11	c	2 km	d	High	b	Both	No WNS	221864.56	224713.60	227273.57
12	c	2 km	d	High	b	Both	No WNS	222222.75	225110.31	227766.94
13	c	2 km	d	High	b	Both	No WNS	222581.85	225561.39	228293.91
14	c	2 km	d	High	b	Both	No WNS	222969.97	226042.69	228838.11
15	c	2 km	d	High	b	Both	No WNS	223382.41	226515.42	229394.41
16	c	2 km	d	High	b	Both	No WNS	223813.41	227011.83	229896.07
17	c	2 km	d	High	b	Both	No WNS	224257.63	227519.90	230447.20
18	c	2 km	d	High	b	Both	No WNS	224709.21	228037.46	231040.73
19	c	2 km	d	High	b	Both	No WNS	225162.96	228554.04	231625.60
20	c	2 km	d	High	b	Both	No WNS	225593.90	229051.86	232151.63
21	c	2 km	d	High	b	Both	No WNS	226058.38	229544.58	232664.97
22	c	2 km	d	High	b	Both	No WNS	226518.32	230033.04	233167.41
23	c	2 km	d	High	b	Both	No WNS	226960.98	230501.58	233669.12
24	c	2 km	d	High	b	Both	No WNS	227395.32	230970.03	234180.41
25	c	2 km	d	High	b	Both	No WNS	227821.29	231424.36	234672.01
26	c	2 km	d	High	b	Both	No WNS	228238.13	231859.32	235137.48
27	c	2 km	d	High	b	Both	No WNS	228643.66	232270.59	235608.40
28	c	2 km	d	High	b	Both	No WNS	229040.72	232673.75	236063.86
29	c	2 km	d	High	b	Both	No WNS	229421.73	233069.11	236503.20
30	c	2 km	d	High	b	Both	No WNS	229787.98	233456.39	236920.54
31	c	2 km	d	High	b	Both	No WNS	230143.20	233833.76	237292.68
0	a	None	a	Reference	b	Both	Low WNS Mortality	244681.00	244681.00	244681.00
1	a	None	a	Reference	b	Both	Low WNS Mortality	244837.51	245274.99	245714.35
2	a	None	a	Reference	b	Both	Low WNS Mortality	238797.10	239559.07	240308.38
3	a	None	a	Reference	b	Both	Low WNS Mortality	233205.93	234202.89	235243.41
4	a	None	a	Reference	b	Both	Low WNS Mortality	227695.51	228933.08	230185.72
5	a	None	a	Reference	b	Both	Low WNS Mortality	219327.27	220721.93	222105.81
6	a	None	a	Reference	b	Both	Low WNS Mortality	199220.30	200632.95	202040.04
7	a	None	a	Reference	b	Both	Low WNS Mortality	180307.81	181667.30	183032.32
8	a	None	a	Reference	b	Both	Low WNS Mortality	156452.31	157736.72	158989.37
9	a	None	a	Reference	b	Both	Low WNS Mortality	135440.49	136575.97	137718.23
10	a	None	a	Reference	b	Both	Low WNS Mortality	120950.97	121978.59	123017.84
11	a	None	a	Reference	b	Both	Low WNS Mortality	110798.77	111750.67	112726.70
12	a	None	a	Reference	b	Both	Low WNS Mortality	103659.96	104569.82	105504.57
13	a	None	a	Reference	b	Both	Low WNS Mortality	98701.84	99583.03	100489.45
14	a	None	a	Reference	b	Both	Low WNS Mortality	95362.99	96233.61	97115.76
15	a	None	a	Reference	b	Both	Low WNS Mortality	93278.26	94135.65	95013.06
16	a	None	a	Reference	b	Both	Low WNS Mortality	92158.04	93022.95	93899.89
17	a	None	a	Reference	b	Both	Low WNS Mortality	91816.51	92694.39	93580.39
18	a	None	a	Reference	b	Both	Low WNS Mortality	92118.13	93013.01	93899.69
19	a	None	a	Reference	b	Both	Low WNS Mortality	92951.54	93866.68	94774.96
20	a	None	a	Reference	b	Both	Low WNS Mortality	94231.31	95176.30	96110.27
21	a	None	a	Reference	b	Both	Low WNS Mortality	95908.48	96873.34	97837.57
22	a	None	a	Reference	b	Both	Low WNS Mortality	97917.64	98901.91	99903.29
23	a	None	a	Reference	b	Both	Low WNS Mortality	100214.04	101225.22	102263.19
24	a	None	a	Reference	b	Both	Low WNS Mortality	102756.16	103805.34	104879.96
25	a	None	a	Reference	b	Both	Low WNS Mortality	105510.52	106604.86	107721.50
26	a	None	a	Reference	b	Both	Low WNS Mortality	108456.36	109600.43	110759.65
27	a	None	a	Reference	b	Both	Low WNS Mortality	111568.96	112764.68	113969.25
28	a	None	a	Reference	b	Both	Low WNS Mortality	114825.36	116076.13	117328.31
29	a	None	a	Reference	b	Both	Low WNS Mortality	118202.23	119509.82	120815.66
30	a	None	a	Reference	b	Both	Low WNS Mortality	121690.84	123049.85	124408.40
31	a	None	a	Reference	b	Both	Low WNS Mortality	125262.16	126679.59	128092.07
0	a	None	a	Reference	a	Migratory only	Low WNS Mortality	244681.00	244681.00	244681.00
1	a	None	a	Reference	a	Migratory only	Low WNS Mortality	244837.51	245274.99	245714.35
2	a	None	a	Reference	a	Migratory only	Low WNS Mortality	238797.10	239559.07	240308.38
3	a	None	a	Reference	a	Migratory only	Low WNS Mortality	233205.93	234202.89	235243.41
4	a	None	a	Reference	a	Migratory only	Low WNS Mortality	227695.51	228933.08	230185.72
5	a	None	a	Reference	a	Migratory only	Low WNS Mortality	219327.27	220721.93	222105.81
6	a	None	a	Reference	a	Migratory only	Low WNS Mortality	199220.30	200632.95	202040.04
7	a	None	a	Reference	a	Migratory only	Low WNS Mortality	180307.81	181667.30	183032.32
8	a	None	a	Reference	a	Migratory only	Low WNS Mortality	156452.31	157736.72	158989.37
9	a	None	a	Reference	a	Migratory only	Low WNS Mortality	135440.49	136575.97	137718.23
10	a	None	a	Reference	a	Migratory only	Low WNS Mortality	120950.97	121978.59	123017.84
11	a	None	a	Reference	a	Migratory only	Low WNS Mortality	110798.77	111750.67	112726.70
12	a	None	a	Reference	a	Migratory only	Low WNS Mortality	103659.96	104569.82	105504.57
13	a	None	a	Reference	a	Migratory only	Low WNS Mortality	98701.84	99583.03	100489.45
14	a	None	a	Reference	a	Migratory only	Low WNS Mortality	95362.99	96233.61	97115.76
15	a	None	a	Reference	a	Migratory only	Low WNS Mortality	93278.26	94135.65	95013.06
16	a	None	a	Reference	a	Migratory only	Low WNS Mortality	92158.04	93022.95	93899.89
17	a	None	a	Reference	a	Migratory only	Low WNS Mortality	91816.51	92694.39	93580.39
18	a	None	a	Reference	a	Migratory only	Low WNS Mortality	92118.13	93013.01	93899.69
19	a	None	a	Reference	a	Migratory only	Low WNS Mortality	92951.54	93866.68	94774.96
20	a	None	a	Reference	a	Migratory only	Low WNS Mortality	94231.31	95176.30	96110.27
21	a	None	a	Reference	a	Migratory only	Low WNS Mortality	95908.48	96873.34	97837.57
22	a	None	a	Reference	a	Migratory only	Low WNS Mortality	97917.64	98901.91	99903.29
23	a	None	a	Reference	a	Migratory only	Low WNS Mortality	100214.04	101225.22	102263.19
24	a	None	a	Reference	a	Migratory only	Low WNS Mortality	102756.16	103805.34	104879.96
25	a	None	a	Reference	a	Migratory only	Low WNS Mortality	105510.52	106604.86	107721.50
26	a	None	a	Reference	a	Migratory only	Low WNS Mortality	108456.36	109600.43	110759.65
27	a	None	a	Reference	a	Migratory only	Low WNS Mortality	111568.96	112764.68	113969.25
28	a	None	a	Reference	a	Migratory only	Low WNS Mortality	114825.36	116076.13	117328.31
29	a	None	a	Reference	a	Migratory only	Low WNS Mortality	118202.23	119509.82	120815.66
30	a	None	a	Reference	a	Migratory only	Low WNS Mortality	121690.84	123049.85	124408.40
31	a	None	a	Reference	a	Migratory only	Low WNS Mortality	125262.16	126679.59	128092.07
0	c	2 km	b	Low	a	Migratory only	Low WNS Mortality	244681.00	244681.00	244681.00
1	c	2 km	b	Low	a	Migratory only	Low WNS Mortality	244688.88	245128.71	245577.26
2	c	2 km	b	Low	a	Migratory only	Low WNS Mortality	238531.15	239294.17	240073.60
3	c	2 km	b	Low	a	Migratory only	Low WNS Mortality	232824.75	233847.67	234871.67
4	c	2 km	b	Low	a	Migratory only	Low WNS Mortality	227213.52	228454.58	229719.61
5	c	2 km	b	Low	a	Migratory only	Low WNS Mortality	218659.62	220045.90	221447.23
6	c	2 km	b	Low	a	Migratory only	Low WNS Mortality	198360.67	199764.80	201179.16
7	c	2 km	b	Low	a	Migratory only	Low WNS Mortality	179232.87	180647.09	181979.97
8	c	2 km	b	Low	a	Migratory only	Low WNS Mortality	155280.83	156587.06	157809.11
9	c	2 km	b	Low	a	Migratory only	Low WNS Mortality	134176.24	135343.00	136438.75
10	c	2 km	b	Low	a	Migratory only	Low WNS Mortality	119605.98	120673.93	121687.05
11	c	2 km	b	Low	a	Migratory only	Low WNS Mortality	109544.46	110553.28	111508.06
12	c	2 km	b	Low	a	Migratory only	Low WNS Mortality	102497.40	103442.33	104358.59
13	c	2 km	b	Low	a	Migratory only	Low WNS Mortality	97596.26	98508.28	99391.72
14	c	2 km	b	Low	a	Migratory only	Low WNS Mortality	94299.40	95187.73	96055.09
15	c	2 km	b	Low	a	Migratory only	Low WNS Mortality	92227.41	93109.56	93976.47
16	c	2 km	b	Low	a	Migratory only	Low WNS Mortality	91119.32	92006.13	92875.05
17	c	2 km	b	Low	a	Migratory only	Low WNS Mortality	90786.37	91686.02	92566.22
18	c	2 km	b	Low	a	Migratory only	Low WNS Mortality	91088.53	92009.05	92904.33
19	c	2 km	b	Low	a	Migratory only	Low WNS Mortality	91919.71	92862.63	93775.09
20	c	2 km	b	Low	a	Migratory only	Low WNS Mortality	93197.67	94164.11	95100.99
21	c	2 km	b	Low	a	Migratory only	Low WNS Mortality	94857.62	95854.33	96819.54
22	c	2 km	b	Low	a	Migratory only	Low WNS Mortality	96850.21	97877.64	98876.23
23	c	2 km	b	Low	a	Migratory only	Low WNS Mortality	99129.84	100187.08	101225.46
24	c	2 km	b	Low	a	Migratory only	Low WNS Mortality	101659.84	102755.86	103830.47
25	c	2 km	b	Low	a	Migratory only	Low WNS Mortality	104408.92	105545.28	106659.56
26	c	2 km	b	Low	a	Migratory only	Low WNS Mortality	107349.65	108532.66	109684.89
27	c	2 km	b	Low	a	Migratory only	Low WNS Mortality	110457.64	111686.50	112881.63
28	c	2 km	b	Low	a	Migratory only	Low WNS Mortality	113710.75	114985.00	116227.25
29	c	2 km	b	Low	a	Migratory only	Low WNS Mortality	117088.69	118414.43	119701.02
30	c	2 km	b	Low	a	Migratory only	Low WNS Mortality	120572.62	121946.13	123286.98
31	c	2 km	b	Low	a	Migratory only	Low WNS Mortality	124144.93	125570.27	126967.45
0	c	2 km	c	Medium	a	Migratory only	Low WNS Mortality	244681.00	244681.00	244681.00
1	c	2 km	c	Medium	a	Migratory only	Low WNS Mortality	243617.69	244168.45	244692.39
2	c	2 km	c	Medium	a	Migratory only	Low WNS Mortality	236983.01	237882.10	238750.07
3	c	2 km	c	Medium	a	Migratory only	Low WNS Mortality	230986.82	232129.08	233230.02
4	c	2 km	c	Medium	a	Migratory only	Low WNS Mortality	225128.09	226471.78	227815.08
5	c	2 km	c	Medium	a	Migratory only	Low WNS Mortality	215952.15	217413.25	218904.09
6	c	2 km	c	Medium	a	Migratory only	Low WNS Mortality	195331.11	196801.19	198271.20
7	c	2 km	c	Medium	a	Migratory only	Low WNS Mortality	175858.13	177321.20	178698.93
8	c	2 km	c	Medium	a	Migratory only	Low WNS Mortality	151725.03	153115.67	154429.88
9	c	2 km	c	Medium	a	Migratory only	Low WNS Mortality	130759.50	131985.25	133174.74
10	c	2 km	c	Medium	a	Migratory only	Low WNS Mortality	116320.23	117466.17	118566.00
11	c	2 km	c	Medium	a	Migratory only	Low WNS Mortality	106446.22	107536.09	108566.21
12	c	2 km	c	Medium	a	Migratory only	Low WNS Mortality	99521.34	100560.20	101536.03
13	c	2 km	c	Medium	a	Migratory only	Low WNS Mortality	94704.27	95710.55	96657.08
14	c	2 km	c	Medium	a	Migratory only	Low WNS Mortality	91459.76	92445.51	93379.23
15	c	2 km	c	Medium	a	Migratory only	Low WNS Mortality	89407.85	90395.85	91311.56
16	c	2 km	c	Medium	a	Migratory only	Low WNS Mortality	88300.62	89300.59	90204.99
17	c	2 km	c	Medium	a	Migratory only	Low WNS Mortality	87951.62	88967.53	89870.30
18	c	2 km	c	Medium	a	Migratory only	Low WNS Mortality	88225.30	89258.90	90177.06
19	c	2 km	c	Medium	a	Migratory only	Low WNS Mortality	89015.43	90066.09	91009.76
20	c	2 km	c	Medium	a	Migratory only	Low WNS Mortality	90241.90	91315.60	92292.79
21	c	2 km	c	Medium	a	Migratory only	Low WNS Mortality	91841.34	92941.42	93955.58
22	c	2 km	c	Medium	a	Migratory only	Low WNS Mortality	93765.16	94890.38	95948.22
23	c	2 km	c	Medium	a	Migratory only	Low WNS Mortality	95965.05	97125.25	98224.40
24	c	2 km	c	Medium	a	Migratory only	Low WNS Mortality	98410.22	99613.45	100745.85
25	c	2 km	c	Medium	a	Migratory only	Low WNS Mortality	101070.68	102315.62	103491.66
26	c	2 km	c	Medium	a	Migratory only	Low WNS Mortality	103918.93	105197.40	106428.15
27	c	2 km	c	Medium	a	Migratory only	Low WNS Mortality	106931.36	108259.84	109536.18
28	c	2 km	c	Medium	a	Migratory only	Low WNS Mortality	110086.65	111465.27	112784.84
29	c	2 km	c	Medium	a	Migratory only	Low WNS Mortality	113364.74	114795.93	116163.42
30	c	2 km	c	Medium	a	Migratory only	Low WNS Mortality	116747.25	118228.36	119650.03
31	c	2 km	c	Medium	a	Migratory only	Low WNS Mortality	120217.24	121749.33	123227.22
0	c	2 km	d	High	a	Migratory only	Low WNS Mortality	244681.00	244681.00	244681.00
1	c	2 km	d	High	a	Migratory only	Low WNS Mortality	240657.17	241577.72	242458.07
2	c	2 km	d	High	a	Migratory only	Low WNS Mortality	234247.08	235376.61	236446.80
3	c	2 km	d	High	a	Migratory only	Low WNS Mortality	228232.09	229528.79	230839.73
4	c	2 km	d	High	a	Migratory only	Low WNS Mortality	222506.02	223991.90	225499.11
5	c	2 km	d	High	a	Migratory only	Low WNS Mortality	212447.64	214019.74	215666.72
6	c	2 km	d	High	a	Migratory only	Low WNS Mortality	191555.77	193140.51	194773.82
7	c	2 km	d	High	a	Migratory only	Low WNS Mortality	171547.27	173219.50	174770.82
8	c	2 km	d	High	a	Migratory only	Low WNS Mortality	147792.83	149342.84	150759.55
9	c	2 km	d	High	a	Migratory only	Low WNS Mortality	127470.01	128817.90	130083.58
10	c	2 km	d	High	a	Migratory only	Low WNS Mortality	113492.71	114743.09	115932.99
11	c	2 km	d	High	a	Migratory only	Low WNS Mortality	103862.18	105044.33	106149.00
12	c	2 km	d	High	a	Migratory only	Low WNS Mortality	97087.29	98224.84	99279.73
13	c	2 km	d	High	a	Migratory only	Low WNS Mortality	92383.32	93482.22	94500.82
14	c	2 km	d	High	a	Migratory only	Low WNS Mortality	89203.92	90289.76	91296.46
15	c	2 km	d	High	a	Migratory only	Low WNS Mortality	87198.41	88278.31	89292.48
16	c	2 km	d	High	a	Migratory only	Low WNS Mortality	86103.03	87196.59	88196.30
17	c	2 km	d	High	a	Migratory only	Low WNS Mortality	85762.01	86863.91	87863.51
18	c	2 km	d	High	a	Migratory only	Low WNS Mortality	86026.51	87146.61	88159.76
19	c	2 km	d	High	a	Migratory only	Low WNS Mortality	86785.61	87932.77	88965.32
20	c	2 km	d	High	a	Migratory only	Low WNS Mortality	87970.20	89153.02	90215.60
21	c	2 km	d	High	a	Migratory only	Low WNS Mortality	89519.12	90741.09	91833.02
22	c	2 km	d	High	a	Migratory only	Low WNS Mortality	91382.80	92643.69	93771.79
23	c	2 km	d	High	a	Migratory only	Low WNS Mortality	93517.04	94819.93	95990.15
24	c	2 km	d	High	a	Migratory only	Low WNS Mortality	95882.79	97241.76	98452.56
25	c	2 km	d	High	a	Migratory only	Low WNS Mortality	98469.01	99878.86	101129.04
26	c	2 km	d	High	a	Migratory only	Low WNS Mortality	101238.87	102695.00	103980.07
27	c	2 km	d	High	a	Migratory only	Low WNS Mortality	104167.76	105669.83	106993.26
28	c	2 km	d	High	a	Migratory only	Low WNS Mortality	107234.77	108787.98	110165.22
29	c	2 km	d	High	a	Migratory only	Low WNS Mortality	110420.67	112027.30	113460.92
30	c	2 km	d	High	a	Migratory only	Low WNS Mortality	113701.79	115369.75	116858.19
31	c	2 km	d	High	a	Migratory only	Low WNS Mortality	117067.67	118799.39	120345.29
0	c	2 km	b	Low	b	Both	Low WNS Mortality	244681.00	244681.00	244681.00
1	c	2 km	b	Low	b	Both	Low WNS Mortality	244688.88	245128.71	245577.26
2	c	2 km	b	Low	b	Both	Low WNS Mortality	238531.15	239294.17	240073.60
3	c	2 km	b	Low	b	Both	Low WNS Mortality	232824.75	233847.67	234871.67
4	c	2 km	b	Low	b	Both	Low WNS Mortality	227213.52	228454.58	229719.61
5	c	2 km	b	Low	b	Both	Low WNS Mortality	218659.62	220045.90	221447.23
6	c	2 km	b	Low	b	Both	Low WNS Mortality	198360.67	199764.80	201179.16
7	c	2 km	b	Low	b	Both	Low WNS Mortality	179232.87	180647.09	181979.97
8	c	2 km	b	Low	b	Both	Low WNS Mortality	155280.83	156587.06	157809.11
9	c	2 km	b	Low	b	Both	Low WNS Mortality	134176.24	135343.00	136438.75
10	c	2 km	b	Low	b	Both	Low WNS Mortality	119605.98	120673.93	121687.05
11	c	2 km	b	Low	b	Both	Low WNS Mortality	109544.46	110553.28	111508.06
12	c	2 km	b	Low	b	Both	Low WNS Mortality	102497.40	103442.33	104358.59
13	c	2 km	b	Low	b	Both	Low WNS Mortality	97596.26	98508.28	99391.72
14	c	2 km	b	Low	b	Both	Low WNS Mortality	94299.40	95187.73	96055.09
15	c	2 km	b	Low	b	Both	Low WNS Mortality	92227.41	93109.56	93976.47
16	c	2 km	b	Low	b	Both	Low WNS Mortality	91119.32	92006.13	92875.05
17	c	2 km	b	Low	b	Both	Low WNS Mortality	90786.37	91686.02	92566.22
18	c	2 km	b	Low	b	Both	Low WNS Mortality	91088.53	92009.05	92904.33
19	c	2 km	b	Low	b	Both	Low WNS Mortality	91919.71	92862.63	93775.09
20	c	2 km	b	Low	b	Both	Low WNS Mortality	93197.67	94164.11	95100.99
21	c	2 km	b	Low	b	Both	Low WNS Mortality	94857.62	95854.33	96819.54
22	c	2 km	b	Low	b	Both	Low WNS Mortality	96850.21	97877.64	98876.23
23	c	2 km	b	Low	b	Both	Low WNS Mortality	99129.84	100187.08	101225.46
24	c	2 km	b	Low	b	Both	Low WNS Mortality	101659.84	102755.86	103830.47
25	c	2 km	b	Low	b	Both	Low WNS Mortality	104408.92	105545.28	106659.56
26	c	2 km	b	Low	b	Both	Low WNS Mortality	107349.65	108532.66	109684.89
27	c	2 km	b	Low	b	Both	Low WNS Mortality	110457.64	111686.50	112881.63
28	c	2 km	b	Low	b	Both	Low WNS Mortality	113710.75	114985.00	116227.25
29	c	2 km	b	Low	b	Both	Low WNS Mortality	117088.69	118414.43	119701.02
30	c	2 km	b	Low	b	Both	Low WNS Mortality	120572.62	121946.13	123286.98
31	c	2 km	b	Low	b	Both	Low WNS Mortality	124144.93	125570.27	126967.45
0	c	2 km	c	Medium	b	Both	Low WNS Mortality	244681.00	244681.00	244681.00
1	c	2 km	c	Medium	b	Both	Low WNS Mortality	243617.69	244168.45	244692.39
2	c	2 km	c	Medium	b	Both	Low WNS Mortality	236983.01	237882.10	238750.07
3	c	2 km	c	Medium	b	Both	Low WNS Mortality	230986.82	232129.08	233230.02
4	c	2 km	c	Medium	b	Both	Low WNS Mortality	225128.09	226471.78	227815.08
5	c	2 km	c	Medium	b	Both	Low WNS Mortality	215952.15	217413.25	218904.09
6	c	2 km	c	Medium	b	Both	Low WNS Mortality	195331.11	196801.19	198271.20
7	c	2 km	c	Medium	b	Both	Low WNS Mortality	175858.13	177321.20	178698.93
8	c	2 km	c	Medium	b	Both	Low WNS Mortality	151725.03	153115.67	154429.88
9	c	2 km	c	Medium	b	Both	Low WNS Mortality	130759.50	131985.25	133174.74
10	c	2 km	c	Medium	b	Both	Low WNS Mortality	116320.23	117466.17	118566.00
11	c	2 km	c	Medium	b	Both	Low WNS Mortality	106446.22	107536.09	108566.21
12	c	2 km	c	Medium	b	Both	Low WNS Mortality	99521.34	100560.20	101536.03
13	c	2 km	c	Medium	b	Both	Low WNS Mortality	94704.27	95710.55	96657.08
14	c	2 km	c	Medium	b	Both	Low WNS Mortality	91459.76	92445.51	93379.23
15	c	2 km	c	Medium	b	Both	Low WNS Mortality	89407.85	90395.85	91311.56
16	c	2 km	c	Medium	b	Both	Low WNS Mortality	88300.62	89300.59	90204.99
17	c	2 km	c	Medium	b	Both	Low WNS Mortality	87951.62	88967.53	89870.30
18	c	2 km	c	Medium	b	Both	Low WNS Mortality	88225.30	89258.90	90177.06
19	c	2 km	c	Medium	b	Both	Low WNS Mortality	89015.43	90066.09	91009.76
20	c	2 km	c	Medium	b	Both	Low WNS Mortality	90241.90	91315.60	92292.79
21	c	2 km	c	Medium	b	Both	Low WNS Mortality	91841.34	92941.42	93955.58
22	c	2 km	c	Medium	b	Both	Low WNS Mortality	93765.16	94890.38	95948.22
23	c	2 km	c	Medium	b	Both	Low WNS Mortality	95965.05	97125.25	98224.40
24	c	2 km	c	Medium	b	Both	Low WNS Mortality	98410.22	99613.45	100745.85
25	c	2 km	c	Medium	b	Both	Low WNS Mortality	101070.68	102315.62	103491.66
26	c	2 km	c	Medium	b	Both	Low WNS Mortality	103918.93	105197.40	106428.15
27	c	2 km	c	Medium	b	Both	Low WNS Mortality	106931.36	108259.84	109536.18
28	c	2 km	c	Medium	b	Both	Low WNS Mortality	110086.65	111465.27	112784.84
29	c	2 km	c	Medium	b	Both	Low WNS Mortality	113364.74	114795.93	116163.42
30	c	2 km	c	Medium	b	Both	Low WNS Mortality	116747.25	118228.36	119650.03
31	c	2 km	c	Medium	b	Both	Low WNS Mortality	120217.24	121749.33	123227.22
0	c	2 km	d	High	b	Both	Low WNS Mortality	244681.00	244681.00	244681.00
1	c	2 km	d	High	b	Both	Low WNS Mortality	240657.17	241577.72	242458.07
2	c	2 km	d	High	b	Both	Low WNS Mortality	234247.08	235376.61	236446.80
3	c	2 km	d	High	b	Both	Low WNS Mortality	228232.09	229528.79	230839.73
4	c	2 km	d	High	b	Both	Low WNS Mortality	222506.02	223991.90	225499.11
5	c	2 km	d	High	b	Both	Low WNS Mortality	212447.64	214019.74	215666.72
6	c	2 km	d	High	b	Both	Low WNS Mortality	191555.77	193140.51	194773.82
7	c	2 km	d	High	b	Both	Low WNS Mortality	171547.27	173219.50	174770.82
8	c	2 km	d	High	b	Both	Low WNS Mortality	147792.83	149342.84	150759.55
9	c	2 km	d	High	b	Both	Low WNS Mortality	127470.01	128817.90	130083.58
10	c	2 km	d	High	b	Both	Low WNS Mortality	113492.71	114743.09	115932.99
11	c	2 km	d	High	b	Both	Low WNS Mortality	103862.18	105044.33	106149.00
12	c	2 km	d	High	b	Both	Low WNS Mortality	97087.29	98224.84	99279.73
13	c	2 km	d	High	b	Both	Low WNS Mortality	92383.32	93482.22	94500.82
14	c	2 km	d	High	b	Both	Low WNS Mortality	89203.92	90289.76	91296.46
15	c	2 km	d	High	b	Both	Low WNS Mortality	87198.41	88278.31	89292.48
16	c	2 km	d	High	b	Both	Low WNS Mortality	86103.03	87196.59	88196.30
17	c	2 km	d	High	b	Both	Low WNS Mortality	85762.01	86863.91	87863.51
18	c	2 km	d	High	b	Both	Low WNS Mortality	86026.51	87146.61	88159.76
19	c	2 km	d	High	b	Both	Low WNS Mortality	86785.61	87932.77	88965.32
20	c	2 km	d	High	b	Both	Low WNS Mortality	87970.20	89153.02	90215.60
21	c	2 km	d	High	b	Both	Low WNS Mortality	89519.12	90741.09	91833.02
22	c	2 km	d	High	b	Both	Low WNS Mortality	91382.80	92643.69	93771.79
23	c	2 km	d	High	b	Both	Low WNS Mortality	93517.04	94819.93	95990.15
24	c	2 km	d	High	b	Both	Low WNS Mortality	95882.79	97241.76	98452.56
25	c	2 km	d	High	b	Both	Low WNS Mortality	98469.01	99878.86	101129.04
26	c	2 km	d	High	b	Both	Low WNS Mortality	101238.87	102695.00	103980.07
27	c	2 km	d	High	b	Both	Low WNS Mortality	104167.76	105669.83	106993.26
28	c	2 km	d	High	b	Both	Low WNS Mortality	107234.77	108787.98	110165.22
29	c	2 km	d	High	b	Both	Low WNS Mortality	110420.67	112027.30	113460.92
30	c	2 km	d	High	b	Both	Low WNS Mortality	113701.79	115369.75	116858.19
31	c	2 km	d	High	b	Both	Low WNS Mortality	117067.67	118799.39	120345.29
0	a	None	a	Reference	b	Both	Medium WNS Mortality	244681.00	244681.00	244681.00
1	a	None	a	Reference	b	Both	Medium WNS Mortality	244837.51	245274.99	245714.35
2	a	None	a	Reference	b	Both	Medium WNS Mortality	236674.05	237428.16	238183.51
3	a	None	a	Reference	b	Both	Medium WNS Mortality	229065.35	230077.20	231111.99
4	a	None	a	Reference	b	Both	Medium WNS Mortality	221652.62	222889.04	224149.08
5	a	None	a	Reference	b	Both	Medium WNS Mortality	209522.06	210911.78	212299.67
6	a	None	a	Reference	b	Both	Medium WNS Mortality	178557.22	179837.30	181139.55
7	a	None	a	Reference	b	Both	Medium WNS Mortality	151293.00	152481.11	153628.01
8	a	None	a	Reference	b	Both	Medium WNS Mortality	116675.90	117671.26	118605.56
9	a	None	a	Reference	b	Both	Medium WNS Mortality	87698.57	88448.50	89154.81
10	a	None	a	Reference	b	Both	Medium WNS Mortality	69597.04	70193.48	70764.54
11	a	None	a	Reference	b	Both	Medium WNS Mortality	57780.45	58276.78	58755.24
12	a	None	a	Reference	b	Both	Medium WNS Mortality	49826.79	50252.12	50667.57
13	a	None	a	Reference	b	Both	Medium WNS Mortality	44364.74	44739.00	45120.53
14	a	None	a	Reference	b	Both	Medium WNS Mortality	40578.37	40919.26	41266.22
15	a	None	a	Reference	b	Both	Medium WNS Mortality	37968.62	38284.86	38610.31
16	a	None	a	Reference	b	Both	Medium WNS Mortality	36208.39	36513.82	36824.77
17	a	None	a	Reference	b	Both	Medium WNS Mortality	35094.10	35392.73	35698.19
18	a	None	a	Reference	b	Both	Medium WNS Mortality	34488.39	34778.64	35080.78
19	a	None	a	Reference	b	Both	Medium WNS Mortality	34282.01	34570.75	34870.87
20	a	None	a	Reference	b	Both	Medium WNS Mortality	34405.06	34696.76	35000.68
21	a	None	a	Reference	b	Both	Medium WNS Mortality	34809.59	35107.29	35416.57
22	a	None	a	Reference	b	Both	Medium WNS Mortality	35460.56	35763.23	36081.08
23	a	None	a	Reference	b	Both	Medium WNS Mortality	36327.03	36638.74	36963.34
24	a	None	a	Reference	b	Both	Medium WNS Mortality	37388.73	37713.45	38045.61
25	a	None	a	Reference	b	Both	Medium WNS Mortality	38631.54	38970.80	39315.39
26	a	None	a	Reference	b	Both	Medium WNS Mortality	40043.68	40398.65	40759.32
27	a	None	a	Reference	b	Both	Medium WNS Mortality	41616.02	41988.33	42366.94
28	a	None	a	Reference	b	Both	Medium WNS Mortality	43341.39	43733.17	44131.09
29	a	None	a	Reference	b	Both	Medium WNS Mortality	45214.09	45626.95	46046.07
30	a	None	a	Reference	b	Both	Medium WNS Mortality	47230.69	47665.69	48107.26
31	a	None	a	Reference	b	Both	Medium WNS Mortality	49387.46	49844.73	50310.77
0	a	None	a	Reference	a	Migratory only	Medium WNS Mortality	244681.00	244681.00	244681.00
1	a	None	a	Reference	a	Migratory only	Medium WNS Mortality	244837.51	245274.99	245714.35
2	a	None	a	Reference	a	Migratory only	Medium WNS Mortality	236674.05	237428.16	238183.51
3	a	None	a	Reference	a	Migratory only	Medium WNS Mortality	229065.35	230077.20	231111.99
4	a	None	a	Reference	a	Migratory only	Medium WNS Mortality	221652.62	222889.04	224149.08
5	a	None	a	Reference	a	Migratory only	Medium WNS Mortality	209522.06	210911.78	212299.67
6	a	None	a	Reference	a	Migratory only	Medium WNS Mortality	178557.22	179837.30	181139.55
7	a	None	a	Reference	a	Migratory only	Medium WNS Mortality	151293.00	152481.11	153628.01
8	a	None	a	Reference	a	Migratory only	Medium WNS Mortality	116675.90	117671.26	118605.56
9	a	None	a	Reference	a	Migratory only	Medium WNS Mortality	87698.57	88448.50	89154.81
10	a	None	a	Reference	a	Migratory only	Medium WNS Mortality	69597.04	70193.48	70764.54
11	a	None	a	Reference	a	Migratory only	Medium WNS Mortality	57780.45	58276.78	58755.24
12	a	None	a	Reference	a	Migratory only	Medium WNS Mortality	49826.79	50252.12	50667.57
13	a	None	a	Reference	a	Migratory only	Medium WNS Mortality	44364.74	44739.00	45120.53
14	a	None	a	Reference	a	Migratory only	Medium WNS Mortality	40578.37	40919.26	41266.22
15	a	None	a	Reference	a	Migratory only	Medium WNS Mortality	37968.62	38284.86	38610.31
16	a	None	a	Reference	a	Migratory only	Medium WNS Mortality	36208.39	36513.82	36824.77
17	a	None	a	Reference	a	Migratory only	Medium WNS Mortality	35094.10	35392.73	35698.19
18	a	None	a	Reference	a	Migratory only	Medium WNS Mortality	34488.39	34778.64	35080.78
19	a	None	a	Reference	a	Migratory only	Medium WNS Mortality	34282.01	34570.75	34870.87
20	a	None	a	Reference	a	Migratory only	Medium WNS Mortality	34405.06	34696.76	35000.68
21	a	None	a	Reference	a	Migratory only	Medium WNS Mortality	34809.59	35107.29	35416.57
22	a	None	a	Reference	a	Migratory only	Medium WNS Mortality	35460.56	35763.23	36081.08
23	a	None	a	Reference	a	Migratory only	Medium WNS Mortality	36327.03	36638.74	36963.34
24	a	None	a	Reference	a	Migratory only	Medium WNS Mortality	37388.73	37713.45	38045.61
25	a	None	a	Reference	a	Migratory only	Medium WNS Mortality	38631.54	38970.80	39315.39
26	a	None	a	Reference	a	Migratory only	Medium WNS Mortality	40043.68	40398.65	40759.32
27	a	None	a	Reference	a	Migratory only	Medium WNS Mortality	41616.02	41988.33	42366.94
28	a	None	a	Reference	a	Migratory only	Medium WNS Mortality	43341.39	43733.17	44131.09
29	a	None	a	Reference	a	Migratory only	Medium WNS Mortality	45214.09	45626.95	46046.07
30	a	None	a	Reference	a	Migratory only	Medium WNS Mortality	47230.69	47665.69	48107.26
31	a	None	a	Reference	a	Migratory only	Medium WNS Mortality	49387.46	49844.73	50310.77
0	c	2 km	b	Low	a	Migratory only	Medium WNS Mortality	244681.00	244681.00	244681.00
1	c	2 km	b	Low	a	Migratory only	Medium WNS Mortality	244688.88	245128.71	245577.26
2	c	2 km	b	Low	a	Migratory only	Medium WNS Mortality	236426.09	237181.32	237956.19
3	c	2 km	b	Low	a	Migratory only	Medium WNS Mortality	228728.88	229747.14	230774.85
4	c	2 km	b	Low	a	Migratory only	Medium WNS Mortality	221247.47	222474.20	223717.19
5	c	2 km	b	Low	a	Migratory only	Medium WNS Mortality	208970.30	210338.95	211717.65
6	c	2 km	b	Low	a	Migratory only	Medium WNS Mortality	177869.32	179164.67	180397.78
7	c	2 km	b	Low	a	Migratory only	Medium WNS Mortality	150500.39	151710.69	152843.19
8	c	2 km	b	Low	a	Migratory only	Medium WNS Mortality	115904.02	116911.55	117866.73
9	c	2 km	b	Low	a	Migratory only	Medium WNS Mortality	86971.14	87725.67	88445.55
10	c	2 km	b	Low	a	Migratory only	Medium WNS Mortality	68889.43	69504.61	70067.64
11	c	2 km	b	Low	a	Migratory only	Medium WNS Mortality	57173.36	57686.97	58157.13
12	c	2 km	b	Low	a	Migratory only	Medium WNS Mortality	49291.48	49731.05	50133.23
13	c	2 km	b	Low	a	Migratory only	Medium WNS Mortality	43871.12	44262.66	44622.40
14	c	2 km	b	Low	a	Migratory only	Medium WNS Mortality	40113.52	40472.79	40806.50
15	c	2 km	b	Low	a	Migratory only	Medium WNS Mortality	37519.13	37859.27	38177.32
16	c	2 km	b	Low	a	Migratory only	Medium WNS Mortality	35781.39	36101.60	36407.14
17	c	2 km	b	Low	a	Migratory only	Medium WNS Mortality	34683.90	34989.87	35285.58
18	c	2 km	b	Low	a	Migratory only	Medium WNS Mortality	34075.96	34378.25	34671.31
19	c	2 km	b	Low	a	Migratory only	Medium WNS Mortality	33863.13	34168.56	34462.14
20	c	2 km	b	Low	a	Migratory only	Medium WNS Mortality	33979.40	34290.45	34587.54
21	c	2 km	b	Low	a	Migratory only	Medium WNS Mortality	34374.53	34692.86	34995.97
22	c	2 km	b	Low	a	Migratory only	Medium WNS Mortality	35013.54	35340.15	35652.00
23	c	2 km	b	Low	a	Migratory only	Medium WNS Mortality	35867.39	36205.07	36526.17
24	c	2 km	b	Low	a	Migratory only	Medium WNS Mortality	36915.68	37265.86	37598.57
25	c	2 km	b	Low	a	Migratory only	Medium WNS Mortality	38143.60	38509.04	38854.52
26	c	2 km	b	Low	a	Migratory only	Medium WNS Mortality	39539.47	39922.09	40282.95
27	c	2 km	b	Low	a	Migratory only	Medium WNS Mortality	41094.34	41495.47	41871.65
28	c	2 km	b	Low	a	Migratory only	Medium WNS Mortality	42801.18	43222.96	43616.39
29	c	2 km	b	Low	a	Migratory only	Medium WNS Mortality	44654.37	45097.90	45511.18
30	c	2 km	b	Low	a	Migratory only	Medium WNS Mortality	46649.38	47115.65	47551.14
31	c	2 km	b	Low	a	Migratory only	Medium WNS Mortality	48780.40	49273.00	49732.50
0	c	2 km	c	Medium	a	Migratory only	Medium WNS Mortality	244681.00	244681.00	244681.00
1	c	2 km	c	Medium	a	Migratory only	Medium WNS Mortality	243617.69	244168.45	244692.39
2	c	2 km	c	Medium	a	Migratory only	Medium WNS Mortality	234955.59	235850.75	236684.57
3	c	2 km	c	Medium	a	Migratory only	Medium WNS Mortality	227093.87	228222.74	229308.57
4	c	2 km	c	Medium	a	Migratory only	Medium WNS Mortality	219470.33	220786.04	222125.38
5	c	2 km	c	Medium	a	Migratory only	Medium WNS Mortality	206764.91	208196.63	209636.90
6	c	2 km	c	Medium	a	Migratory only	Medium WNS Mortality	175490.93	176816.48	178128.89
7	c	2 km	c	Medium	a	Migratory only	Medium WNS Mortality	148046.10	149285.15	150447.49
8	c	2 km	c	Medium	a	Migratory only	Medium WNS Mortality	113662.22	114672.45	115674.29
9	c	2 km	c	Medium	a	Migratory only	Medium WNS Mortality	85035.73	85820.10	86568.66
10	c	2 km	c	Medium	a	Migratory only	Medium WNS Mortality	67212.97	67855.04	68448.79
11	c	2 km	c	Medium	a	Migratory only	Medium WNS Mortality	55725.74	56260.42	56765.73
12	c	2 km	c	Medium	a	Migratory only	Medium WNS Mortality	47989.46	48457.34	48894.48
13	c	2 km	c	Medium	a	Migratory only	Medium WNS Mortality	42674.10	43093.75	43491.01
14	c	2 km	c	Medium	a	Migratory only	Medium WNS Mortality	38979.54	39370.37	39738.56
15	c	2 km	c	Medium	a	Migratory only	Medium WNS Mortality	36430.41	36803.10	37146.88
16	c	2 km	c	Medium	a	Migratory only	Medium WNS Mortality	34712.40	35072.63	35399.63
17	c	2 km	c	Medium	a	Migratory only	Medium WNS Mortality	33622.97	33974.28	34289.42
18	c	2 km	c	Medium	a	Migratory only	Medium WNS Mortality	33016.86	33362.89	33676.90
19	c	2 km	c	Medium	a	Migratory only	Medium WNS Mortality	32798.81	33144.25	33459.88
20	c	2 km	c	Medium	a	Migratory only	Medium WNS Mortality	32901.21	33250.79	33568.83
21	c	2 km	c	Medium	a	Migratory only	Medium WNS Mortality	33275.04	33630.71	33952.08
22	c	2 km	c	Medium	a	Migratory only	Medium WNS Mortality	33882.98	34249.78	34578.17
23	c	2 km	c	Medium	a	Migratory only	Medium WNS Mortality	34700.35	35079.91	35419.11
24	c	2 km	c	Medium	a	Migratory only	Medium WNS Mortality	35708.76	36103.09	36453.69
25	c	2 km	c	Medium	a	Migratory only	Medium WNS Mortality	36891.84	37301.26	37666.68
26	c	2 km	c	Medium	a	Migratory only	Medium WNS Mortality	38237.36	38663.92	39045.93
27	c	2 km	c	Medium	a	Migratory only	Medium WNS Mortality	39736.62	40183.21	40581.97
28	c	2 km	c	Medium	a	Migratory only	Medium WNS Mortality	41385.72	41852.21	42269.58
29	c	2 km	c	Medium	a	Migratory only	Medium WNS Mortality	43177.20	43666.09	44101.99
30	c	2 km	c	Medium	a	Migratory only	Medium WNS Mortality	45105.83	45619.65	46075.54
31	c	2 km	c	Medium	a	Migratory only	Medium WNS Mortality	47167.61	47707.18	48187.27
0	c	2 km	d	High	a	Migratory only	Medium WNS Mortality	244681.00	244681.00	244681.00
1	c	2 km	d	High	a	Migratory only	Medium WNS Mortality	240657.17	241577.72	242458.07
2	c	2 km	d	High	a	Migratory only	Medium WNS Mortality	232382.57	233484.24	234533.13
3	c	2 km	d	High	a	Migratory only	Medium WNS Mortality	224644.98	225881.36	227157.60
4	c	2 km	d	High	a	Migratory only	Medium WNS Mortality	217199.77	218609.32	220049.43
5	c	2 km	d	High	a	Migratory only	Medium WNS Mortality	203769.16	205193.73	206702.16
6	c	2 km	d	High	a	Migratory only	Medium WNS Mortality	172218.17	173603.28	175076.98
7	c	2 km	d	High	a	Migratory only	Medium WNS Mortality	144438.98	145829.83	147219.87
8	c	2 km	d	High	a	Migratory only	Medium WNS Mortality	110811.61	111939.67	113010.38
9	c	2 km	d	High	a	Migratory only	Medium WNS Mortality	82905.19	83788.58	84619.20
10	c	2 km	d	High	a	Migratory only	Medium WNS Mortality	65565.25	66273.96	66951.18
11	c	2 km	d	High	a	Migratory only	Medium WNS Mortality	54361.85	54955.14	55509.50
12	c	2 km	d	High	a	Migratory only	Medium WNS Mortality	46820.07	47327.95	47805.65
13	c	2 km	d	High	a	Migratory only	Medium WNS Mortality	41635.35	42087.80	42521.54
14	c	2 km	d	High	a	Migratory only	Medium WNS Mortality	38038.83	38456.06	38851.59
15	c	2 km	d	High	a	Migratory only	Medium WNS Mortality	35551.07	35946.61	36318.00
16	c	2 km	d	High	a	Migratory only	Medium WNS Mortality	33866.31	34255.74	34612.05
17	c	2 km	d	High	a	Migratory only	Medium WNS Mortality	32798.60	33180.30	33530.86
18	c	2 km	d	High	a	Migratory only	Medium WNS Mortality	32197.81	32583.77	32929.12
19	c	2 km	d	High	a	Migratory only	Medium WNS Mortality	31978.44	32369.22	32714.46
20	c	2 km	d	High	a	Migratory only	Medium WNS Mortality	32070.14	32471.32	32818.96
21	c	2 km	d	High	a	Migratory only	Medium WNS Mortality	32433.10	32843.28	33194.34
22	c	2 km	d	High	a	Migratory only	Medium WNS Mortality	33024.58	33445.47	33808.48
23	c	2 km	d	High	a	Migratory only	Medium WNS Mortality	33817.77	34255.08	34629.90
24	c	2 km	d	High	a	Migratory only	Medium WNS Mortality	34795.98	35252.24	35639.08
25	c	2 km	d	High	a	Migratory only	Medium WNS Mortality	35947.71	36420.63	36822.28
26	c	2 km	d	High	a	Migratory only	Medium WNS Mortality	37260.41	37749.56	38168.94
27	c	2 km	d	High	a	Migratory only	Medium WNS Mortality	38723.73	39232.28	39670.43
28	c	2 km	d	High	a	Migratory only	Medium WNS Mortality	40331.03	40860.35	41319.37
29	c	2 km	d	High	a	Migratory only	Medium WNS Mortality	42077.04	42629.67	43112.44
30	c	2 km	d	High	a	Migratory only	Medium WNS Mortality	43955.45	44534.24	45043.38
31	c	2 km	d	High	a	Migratory only	Medium WNS Mortality	45963.31	46572.04	47108.53
0	c	2 km	b	Low	b	Both	Medium WNS Mortality	244681.00	244681.00	244681.00
1	c	2 km	b	Low	b	Both	Medium WNS Mortality	244688.88	245128.71	245577.26
2	c	2 km	b	Low	b	Both	Medium WNS Mortality	236426.09	237181.32	237956.19
3	c	2 km	b	Low	b	Both	Medium WNS Mortality	228728.88	229747.14	230774.85
4	c	2 km	b	Low	b	Both	Medium WNS Mortality	221247.47	222474.20	223717.19
5	c	2 km	b	Low	b	Both	Medium WNS Mortality	208970.30	210338.95	211717.65
6	c	2 km	b	Low	b	Both	Medium WNS Mortality	177869.32	179164.67	180397.78
7	c	2 km	b	Low	b	Both	Medium WNS Mortality	150500.39	151710.69	152843.19
8	c	2 km	b	Low	b	Both	Medium WNS Mortality	115904.02	116911.55	117866.73
9	c	2 km	b	Low	b	Both	Medium WNS Mortality	86971.14	87725.67	88445.55
10	c	2 km	b	Low	b	Both	Medium WNS Mortality	68889.43	69504.61	70067.64
11	c	2 km	b	Low	b	Both	Medium WNS Mortality	57173.36	57686.97	58157.13
12	c	2 km	b	Low	b	Both	Medium WNS Mortality	49291.48	49731.05	50133.23
13	c	2 km	b	Low	b	Both	Medium WNS Mortality	43871.12	44262.66	44622.40
14	c	2 km	b	Low	b	Both	Medium WNS Mortality	40113.52	40472.79	40806.50
15	c	2 km	b	Low	b	Both	Medium WNS Mortality	37519.13	37859.27	38177.32
16	c	2 km	b	Low	b	Both	Medium WNS Mortality	35781.39	36101.60	36407.14
17	c	2 km	b	Low	b	Both	Medium WNS Mortality	34683.90	34989.87	35285.58
18	c	2 km	b	Low	b	Both	Medium WNS Mortality	34075.96	34378.25	34671.31
19	c	2 km	b	Low	b	Both	Medium WNS Mortality	33863.13	34168.56	34462.14
20	c	2 km	b	Low	b	Both	Medium WNS Mortality	33979.40	34290.45	34587.54
21	c	2 km	b	Low	b	Both	Medium WNS Mortality	34374.53	34692.86	34995.97
22	c	2 km	b	Low	b	Both	Medium WNS Mortality	35013.54	35340.15	35652.00
23	c	2 km	b	Low	b	Both	Medium WNS Mortality	35867.39	36205.07	36526.17
24	c	2 km	b	Low	b	Both	Medium WNS Mortality	36915.68	37265.86	37598.57
25	c	2 km	b	Low	b	Both	Medium WNS Mortality	38143.60	38509.04	38854.52
26	c	2 km	b	Low	b	Both	Medium WNS Mortality	39539.47	39922.09	40282.95
27	c	2 km	b	Low	b	Both	Medium WNS Mortality	41094.34	41495.47	41871.65
28	c	2 km	b	Low	b	Both	Medium WNS Mortality	42801.18	43222.96	43616.39
29	c	2 km	b	Low	b	Both	Medium WNS Mortality	44654.37	45097.90	45511.18
30	c	2 km	b	Low	b	Both	Medium WNS Mortality	46649.38	47115.65	47551.14
31	c	2 km	b	Low	b	Both	Medium WNS Mortality	48780.40	49273.00	49732.50
0	c	2 km	c	Medium	b	Both	Medium WNS Mortality	244681.00	244681.00	244681.00
1	c	2 km	c	Medium	b	Both	Medium WNS Mortality	243617.69	244168.45	244692.39
2	c	2 km	c	Medium	b	Both	Medium WNS Mortality	234955.59	235850.75	236684.57
3	c	2 km	c	Medium	b	Both	Medium WNS Mortality	227093.87	228222.74	229308.57
4	c	2 km	c	Medium	b	Both	Medium WNS Mortality	219470.33	220786.04	222125.38
5	c	2 km	c	Medium	b	Both	Medium WNS Mortality	206764.91	208196.63	209636.90
6	c	2 km	c	Medium	b	Both	Medium WNS Mortality	175490.93	176816.48	178128.89
7	c	2 km	c	Medium	b	Both	Medium WNS Mortality	148046.10	149285.15	150447.49
8	c	2 km	c	Medium	b	Both	Medium WNS Mortality	113662.22	114672.45	115674.29
9	c	2 km	c	Medium	b	Both	Medium WNS Mortality	85035.73	85820.10	86568.66
10	c	2 km	c	Medium	b	Both	Medium WNS Mortality	67212.97	67855.04	68448.79
11	c	2 km	c	Medium	b	Both	Medium WNS Mortality	55725.74	56260.42	56765.73
12	c	2 km	c	Medium	b	Both	Medium WNS Mortality	47989.46	48457.34	48894.48
13	c	2 km	c	Medium	b	Both	Medium WNS Mortality	42674.10	43093.75	43491.01
14	c	2 km	c	Medium	b	Both	Medium WNS Mortality	38979.54	39370.37	39738.56
15	c	2 km	c	Medium	b	Both	Medium WNS Mortality	36430.41	36803.10	37146.88
16	c	2 km	c	Medium	b	Both	Medium WNS Mortality	34712.40	35072.63	35399.63
17	c	2 km	c	Medium	b	Both	Medium WNS Mortality	33622.97	33974.28	34289.42
18	c	2 km	c	Medium	b	Both	Medium WNS Mortality	33016.86	33362.89	33676.90
19	c	2 km	c	Medium	b	Both	Medium WNS Mortality	32798.81	33144.25	33459.88
20	c	2 km	c	Medium	b	Both	Medium WNS Mortality	32901.21	33250.79	33568.83
21	c	2 km	c	Medium	b	Both	Medium WNS Mortality	33275.04	33630.71	33952.08
22	c	2 km	c	Medium	b	Both	Medium WNS Mortality	33882.98	34249.78	34578.17
23	c	2 km	c	Medium	b	Both	Medium WNS Mortality	34700.35	35079.91	35419.11
24	c	2 km	c	Medium	b	Both	Medium WNS Mortality	35708.76	36103.09	36453.69
25	c	2 km	c	Medium	b	Both	Medium WNS Mortality	36891.84	37301.26	37666.68
26	c	2 km	c	Medium	b	Both	Medium WNS Mortality	38237.36	38663.92	39045.93
27	c	2 km	c	Medium	b	Both	Medium WNS Mortality	39736.62	40183.21	40581.97
28	c	2 km	c	Medium	b	Both	Medium WNS Mortality	41385.72	41852.21	42269.58
29	c	2 km	c	Medium	b	Both	Medium WNS Mortality	43177.20	43666.09	44101.99
30	c	2 km	c	Medium	b	Both	Medium WNS Mortality	45105.83	45619.65	46075.54
31	c	2 km	c	Medium	b	Both	Medium WNS Mortality	47167.61	47707.18	48187.27
0	c	2 km	d	High	b	Both	Medium WNS Mortality	244681.00	244681.00	244681.00
1	c	2 km	d	High	b	Both	Medium WNS Mortality	240657.17	241577.72	242458.07
2	c	2 km	d	High	b	Both	Medium WNS Mortality	232382.57	233484.24	234533.13
3	c	2 km	d	High	b	Both	Medium WNS Mortality	224644.98	225881.36	227157.60
4	c	2 km	d	High	b	Both	Medium WNS Mortality	217199.77	218609.32	220049.43
5	c	2 km	d	High	b	Both	Medium WNS Mortality	203769.16	205193.73	206702.16
6	c	2 km	d	High	b	Both	Medium WNS Mortality	172218.17	173603.28	175076.98
7	c	2 km	d	High	b	Both	Medium WNS Mortality	144438.98	145829.83	147219.87
8	c	2 km	d	High	b	Both	Medium WNS Mortality	110811.61	111939.67	113010.38
9	c	2 km	d	High	b	Both	Medium WNS Mortality	82905.19	83788.58	84619.20
10	c	2 km	d	High	b	Both	Medium WNS Mortality	65565.25	66273.96	66951.18
11	c	2 km	d	High	b	Both	Medium WNS Mortality	54361.85	54955.14	55509.50
12	c	2 km	d	High	b	Both	Medium WNS Mortality	46820.07	47327.95	47805.65
13	c	2 km	d	High	b	Both	Medium WNS Mortality	41635.35	42087.80	42521.54
14	c	2 km	d	High	b	Both	Medium WNS Mortality	38038.83	38456.06	38851.59
15	c	2 km	d	High	b	Both	Medium WNS Mortality	35551.07	35946.61	36318.00
16	c	2 km	d	High	b	Both	Medium WNS Mortality	33866.31	34255.74	34612.05
17	c	2 km	d	High	b	Both	Medium WNS Mortality	32798.60	33180.30	33530.86
18	c	2 km	d	High	b	Both	Medium WNS Mortality	32197.81	32583.77	32929.12
19	c	2 km	d	High	b	Both	Medium WNS Mortality	31978.44	32369.22	32714.46
20	c	2 km	d	High	b	Both	Medium WNS Mortality	32070.14	32471.32	32818.96
21	c	2 km	d	High	b	Both	Medium WNS Mortality	32433.10	32843.28	33194.34
22	c	2 km	d	High	b	Both	Medium WNS Mortality	33024.58	33445.47	33808.48
23	c	2 km	d	High	b	Both	Medium WNS Mortality	33817.77	34255.08	34629.90
24	c	2 km	d	High	b	Both	Medium WNS Mortality	34795.98	35252.24	35639.08
25	c	2 km	d	High	b	Both	Medium WNS Mortality	35947.71	36420.63	36822.28
26	c	2 km	d	High	b	Both	Medium WNS Mortality	37260.41	37749.56	38168.94
27	c	2 km	d	High	b	Both	Medium WNS Mortality	38723.73	39232.28	39670.43
28	c	2 km	d	High	b	Both	Medium WNS Mortality	40331.03	40860.35	41319.37
29	c	2 km	d	High	b	Both	Medium WNS Mortality	42077.04	42629.67	43112.44
30	c	2 km	d	High	b	Both	Medium WNS Mortality	43955.45	44534.24	45043.38
31	c	2 km	d	High	b	Both	Medium WNS Mortality	45963.31	46572.04	47108.53
0	a	None	a	Reference	b	Both	High WNS Mortality	244681.00	244681.00	244681.00
1	a	None	a	Reference	b	Both	High WNS Mortality	244837.51	245274.99	245714.35
2	a	None	a	Reference	b	Both	High WNS Mortality	234710.06	235461.37	236218.62
3	a	None	a	Reference	b	Both	High WNS Mortality	225638.99	226638.97	227676.38
4	a	None	a	Reference	b	Both	High WNS Mortality	217052.17	218268.28	219522.41
5	a	None	a	Reference	b	Both	High WNS Mortality	202117.92	203471.40	204810.40
6	a	None	a	Reference	b	Both	High WNS Mortality	162124.30	163328.94	164491.35
7	a	None	a	Reference	b	Both	High WNS Mortality	129706.94	130745.48	131783.34
8	a	None	a	Reference	b	Both	High WNS Mortality	88035.06	88834.01	89605.32
9	a	None	a	Reference	b	Both	High WNS Mortality	55381.69	55865.50	56336.03
10	a	None	a	Reference	b	Both	High WNS Mortality	37654.45	37985.07	38291.21
11	a	None	a	Reference	b	Both	High WNS Mortality	27356.69	27591.08	27811.93
12	a	None	a	Reference	b	Both	High WNS Mortality	21031.75	21210.46	21377.35
13	a	None	a	Reference	b	Both	High WNS Mortality	16975.09	17117.09	17251.54
14	a	None	a	Reference	b	Both	High WNS Mortality	14282.23	14400.44	14514.53
15	a	None	a	Reference	b	Both	High WNS Mortality	12453.64	12555.54	12654.30
16	a	None	a	Reference	b	Both	High WNS Mortality	11194.49	11284.04	11373.64
17	a	None	a	Reference	b	Both	High WNS Mortality	10326.78	10408.47	10491.58
18	a	None	a	Reference	b	Both	High WNS Mortality	9738.55	9815.09	9893.03
19	a	None	a	Reference	b	Both	High WNS Mortality	9356.16	9430.06	9503.98
20	a	None	a	Reference	b	Both	High WNS Mortality	9132.93	9205.11	9276.84
21	a	None	a	Reference	b	Both	High WNS Mortality	9036.13	9107.04	9178.54
22	a	None	a	Reference	b	Both	High WNS Mortality	9042.70	9113.43	9185.26
23	a	None	a	Reference	b	Both	High WNS Mortality	9136.98	9207.93	9280.61
24	a	None	a	Reference	b	Both	High WNS Mortality	9307.96	9379.53	9454.05
25	a	None	a	Reference	b	Both	High WNS Mortality	9547.38	9620.27	9696.49
26	a	None	a	Reference	b	Both	High WNS Mortality	9849.75	9924.56	10002.98
27	a	None	a	Reference	b	Both	High WNS Mortality	10211.30	10288.63	10369.88
28	a	None	a	Reference	b	Both	High WNS Mortality	10629.29	10709.64	10794.45
29	a	None	a	Reference	b	Both	High WNS Mortality	11102.35	11186.53	11275.18
30	a	None	a	Reference	b	Both	High WNS Mortality	11629.87	11717.93	11811.31
31	a	None	a	Reference	b	Both	High WNS Mortality	12211.73	12304.46	12402.74
0	a	None	a	Reference	a	Migratory only	High WNS Mortality	244681.00	244681.00	244681.00
1	a	None	a	Reference	a	Migratory only	High WNS Mortality	244837.51	245274.99	245714.35
2	a	None	a	Reference	a	Migratory only	High WNS Mortality	234710.06	235461.37	236218.62
3	a	None	a	Reference	a	Migratory only	High WNS Mortality	225638.99	226638.97	227676.38
4	a	None	a	Reference	a	Migratory only	High WNS Mortality	217052.17	218268.28	219522.41
5	a	None	a	Reference	a	Migratory only	High WNS Mortality	202117.92	203471.40	204810.40
6	a	None	a	Reference	a	Migratory only	High WNS Mortality	162124.30	163328.94	164491.35
7	a	None	a	Reference	a	Migratory only	High WNS Mortality	129706.94	130745.48	131783.34
8	a	None	a	Reference	a	Migratory only	High WNS Mortality	88035.06	88834.01	89605.32
9	a	None	a	Reference	a	Migratory only	High WNS Mortality	55381.69	55865.50	56336.03
10	a	None	a	Reference	a	Migratory only	High WNS Mortality	37654.45	37985.07	38291.21
11	a	None	a	Reference	a	Migratory only	High WNS Mortality	27356.69	27591.08	27811.93
12	a	None	a	Reference	a	Migratory only	High WNS Mortality	21031.75	21210.46	21377.35
13	a	None	a	Reference	a	Migratory only	High WNS Mortality	16975.09	17117.09	17251.54
14	a	None	a	Reference	a	Migratory only	High WNS Mortality	14282.23	14400.44	14514.53
15	a	None	a	Reference	a	Migratory only	High WNS Mortality	12453.64	12555.54	12654.30
16	a	None	a	Reference	a	Migratory only	High WNS Mortality	11194.49	11284.04	11373.64
17	a	None	a	Reference	a	Migratory only	High WNS Mortality	10326.78	10408.47	10491.58
18	a	None	a	Reference	a	Migratory only	High WNS Mortality	9738.55	9815.09	9893.03
19	a	None	a	Reference	a	Migratory only	High WNS Mortality	9356.16	9430.06	9503.98
20	a	None	a	Reference	a	Migratory only	High WNS Mortality	9132.93	9205.11	9276.84
21	a	None	a	Reference	a	Migratory only	High WNS Mortality	9036.13	9107.04	9178.54
22	a	None	a	Reference	a	Migratory only	High WNS Mortality	9042.70	9113.43	9185.26
23	a	None	a	Reference	a	Migratory only	High WNS Mortality	9136.98	9207.93	9280.61
24	a	None	a	Reference	a	Migratory only	High WNS Mortality	9307.96	9379.53	9454.05
25	a	None	a	Reference	a	Migratory only	High WNS Mortality	9547.38	9620.27	9696.49
26	a	None	a	Reference	a	Migratory only	High WNS Mortality	9849.75	9924.56	10002.98
27	a	None	a	Reference	a	Migratory only	High WNS Mortality	10211.30	10288.63	10369.88
28	a	None	a	Reference	a	Migratory only	High WNS Mortality	10629.29	10709.64	10794.45
29	a	None	a	Reference	a	Migratory only	High WNS Mortality	11102.35	11186.53	11275.18
30	a	None	a	Reference	a	Migratory only	High WNS Mortality	11629.87	11717.93	11811.31
31	a	None	a	Reference	a	Migratory only	High WNS Mortality	12211.73	12304.46	12402.74
0	c	2 km	b	Low	a	Migratory only	High WNS Mortality	244681.00	244681.00	244681.00
1	c	2 km	b	Low	a	Migratory only	High WNS Mortality	244688.88	245128.71	245577.26
2	c	2 km	b	Low	a	Migratory only	High WNS Mortality	234469.37	235225.15	236002.80
3	c	2 km	b	Low	a	Migratory only	High WNS Mortality	225312.23	226340.14	227363.91
4	c	2 km	b	Low	a	Migratory only	High WNS Mortality	216678.75	217894.07	219124.79
5	c	2 km	b	Low	a	Migratory only	High WNS Mortality	201618.47	202986.18	204319.66
6	c	2 km	b	Low	a	Migratory only	High WNS Mortality	161516.69	162748.23	163902.99
7	c	2 km	b	Low	a	Migratory only	High WNS Mortality	129078.05	130145.03	131139.17
8	c	2 km	b	Low	a	Migratory only	High WNS Mortality	87560.82	88335.34	89118.04
9	c	2 km	b	Low	a	Migratory only	High WNS Mortality	54962.80	55461.98	55945.52
10	c	2 km	b	Low	a	Migratory only	High WNS Mortality	37321.56	37648.99	37968.04
11	c	2 km	b	Low	a	Migratory only	High WNS Mortality	27101.97	27337.76	27565.08
12	c	2 km	b	Low	a	Migratory only	High WNS Mortality	20824.95	21007.10	21176.64
13	c	2 km	b	Low	a	Migratory only	High WNS Mortality	16798.88	16946.60	17079.98
14	c	2 km	b	Low	a	Migratory only	High WNS Mortality	14129.52	14252.45	14363.21
15	c	2 km	b	Low	a	Migratory only	High WNS Mortality	12315.16	12421.59	12517.41
16	c	2 km	b	Low	a	Migratory only	High WNS Mortality	11067.45	11160.84	11245.35
17	c	2 km	b	Low	a	Migratory only	High WNS Mortality	10204.69	10291.27	10370.35
18	c	2 km	b	Low	a	Migratory only	High WNS Mortality	9619.64	9701.26	9777.08
19	c	2 km	b	Low	a	Migratory only	High WNS Mortality	9239.40	9318.75	9391.62
20	c	2 km	b	Low	a	Migratory only	High WNS Mortality	9017.98	9094.24	9165.67
21	c	2 km	b	Low	a	Migratory only	High WNS Mortality	8921.64	8996.00	9065.94
22	c	2 km	b	Low	a	Migratory only	High WNS Mortality	8926.23	9001.11	9071.73
23	c	2 km	b	Low	a	Migratory only	High WNS Mortality	9017.18	9093.40	9164.68
24	c	2 km	b	Low	a	Migratory only	High WNS Mortality	9183.75	9261.89	9334.98
25	c	2 km	b	Low	a	Migratory only	High WNS Mortality	9418.10	9498.82	9574.11
26	c	2 km	b	Low	a	Migratory only	High WNS Mortality	9714.76	9798.38	9876.58
27	c	2 km	b	Low	a	Migratory only	High WNS Mortality	10069.94	10156.92	10238.52
28	c	2 km	b	Low	a	Migratory only	High WNS Mortality	10481.18	10572.07	10657.34
29	c	2 km	b	Low	a	Migratory only	High WNS Mortality	10946.89	11042.41	11131.58
30	c	2 km	b	Low	a	Migratory only	High WNS Mortality	11466.34	11567.00	11660.58
31	c	2 km	b	Low	a	Migratory only	High WNS Mortality	12039.47	12145.70	12244.23
0	c	2 km	c	Medium	a	Migratory only	High WNS Mortality	244681.00	244681.00	244681.00
1	c	2 km	c	Medium	a	Migratory only	High WNS Mortality	243617.69	244168.45	244692.39
2	c	2 km	c	Medium	a	Migratory only	High WNS Mortality	233098.02	233965.09	234804.07
3	c	2 km	c	Medium	a	Migratory only	High WNS Mortality	223855.14	224963.02	226044.03
4	c	2 km	c	Medium	a	Migratory only	High WNS Mortality	215149.27	216432.21	217748.98
5	c	2 km	c	Medium	a	Migratory only	High WNS Mortality	199773.85	201165.00	202553.89
6	c	2 km	c	Medium	a	Migratory only	High WNS Mortality	159589.50	160814.49	162024.57
7	c	2 km	c	Medium	a	Migratory only	High WNS Mortality	127194.21	128282.72	129333.91
8	c	2 km	c	Medium	a	Migratory only	High WNS Mortality	86050.39	86863.62	87698.17
9	c	2 km	c	Medium	a	Migratory only	High WNS Mortality	53895.63	54403.19	54910.67
10	c	2 km	c	Medium	a	Migratory only	High WNS Mortality	36521.24	36862.44	37196.19
11	c	2 km	c	Medium	a	Migratory only	High WNS Mortality	26490.81	26737.21	26974.83
12	c	2 km	c	Medium	a	Migratory only	High WNS Mortality	20336.62	20523.52	20702.58
13	c	2 km	c	Medium	a	Migratory only	High WNS Mortality	16386.03	16538.66	16680.43
14	c	2 km	c	Medium	a	Migratory only	High WNS Mortality	13766.38	13895.62	14015.54
15	c	2 km	c	Medium	a	Migratory only	High WNS Mortality	11987.12	12099.67	12204.62
16	c	2 km	c	Medium	a	Migratory only	High WNS Mortality	10758.93	10862.47	10957.14
17	c	2 km	c	Medium	a	Migratory only	High WNS Mortality	9911.37	10008.34	10096.99
18	c	2 km	c	Medium	a	Migratory only	High WNS Mortality	9335.31	9428.29	9511.56
19	c	2 km	c	Medium	a	Migratory only	High WNS Mortality	8960.05	9050.91	9130.72
20	c	2 km	c	Medium	a	Migratory only	High WNS Mortality	8738.86	8828.27	8905.80
21	c	2 km	c	Medium	a	Migratory only	High WNS Mortality	8640.51	8728.38	8805.35
22	c	2 km	c	Medium	a	Migratory only	High WNS Mortality	8640.11	8729.19	8806.30
23	c	2 km	c	Medium	a	Migratory only	High WNS Mortality	8725.43	8815.25	8892.76
24	c	2 km	c	Medium	a	Migratory only	High WNS Mortality	8884.22	8975.64	9054.58
25	c	2 km	c	Medium	a	Migratory only	High WNS Mortality	9108.85	9202.90	9284.57
26	c	2 km	c	Medium	a	Migratory only	High WNS Mortality	9393.60	9491.32	9575.04
27	c	2 km	c	Medium	a	Migratory only	High WNS Mortality	9734.60	9836.39	9922.60
28	c	2 km	c	Medium	a	Migratory only	High WNS Mortality	10129.84	10236.74	10326.84
29	c	2 km	c	Medium	a	Migratory only	High WNS Mortality	10578.02	10690.44	10785.12
30	c	2 km	c	Medium	a	Migratory only	High WNS Mortality	11078.84	11196.62	11296.60
31	c	2 km	c	Medium	a	Migratory only	High WNS Mortality	11631.96	11755.33	11861.13
0	c	2 km	d	High	a	Migratory only	High WNS Mortality	244681.00	244681.00	244681.00
1	c	2 km	d	High	a	Migratory only	High WNS Mortality	240657.17	241577.72	242458.07
2	c	2 km	d	High	a	Migratory only	High WNS Mortality	230671.91	231729.90	232764.07
3	c	2 km	d	High	a	Migratory only	High WNS Mortality	221626.13	222830.69	224087.47
4	c	2 km	d	High	a	Migratory only	High WNS Mortality	213101.97	214457.16	215865.86
5	c	2 km	d	High	a	Migratory only	High WNS Mortality	197053.07	198423.99	199875.37
6	c	2 km	d	High	a	Migratory only	High WNS Mortality	156593.01	157891.14	159219.09
7	c	2 km	d	High	a	Migratory only	High WNS Mortality	124032.87	125250.22	126464.48
8	c	2 km	d	High	a	Migratory only	High WNS Mortality	83950.16	84856.14	85702.84
9	c	2 km	d	High	a	Migratory only	High WNS Mortality	52565.12	53131.36	53655.79
10	c	2 km	d	High	a	Migratory only	High WNS Mortality	35612.82	35999.24	36362.73
11	c	2 km	d	High	a	Migratory only	High WNS Mortality	25836.50	26111.80	26377.10
12	c	2 km	d	High	a	Migratory only	High WNS Mortality	19834.40	20045.98	20249.80
13	c	2 km	d	High	a	Migratory only	High WNS Mortality	15982.26	16154.42	16317.79
14	c	2 km	d	High	a	Migratory only	High WNS Mortality	13429.14	13572.40	13706.86
15	c	2 km	d	High	a	Migratory only	High WNS Mortality	11694.25	11817.30	11932.97
16	c	2 km	d	High	a	Migratory only	High WNS Mortality	10498.44	10608.16	10713.28
17	c	2 km	d	High	a	Migratory only	High WNS Mortality	9671.07	9774.34	9871.43
18	c	2 km	d	High	a	Migratory only	High WNS Mortality	9109.24	9207.79	9300.97
19	c	2 km	d	High	a	Migratory only	High WNS Mortality	8741.86	8838.66	8928.83
20	c	2 km	d	High	a	Migratory only	High WNS Mortality	8523.46	8620.92	8708.09
21	c	2 km	d	High	a	Migratory only	High WNS Mortality	8424.30	8523.23	8610.23
22	c	2 km	d	High	a	Migratory only	High WNS Mortality	8426.21	8524.13	8611.17
23	c	2 km	d	High	a	Migratory only	High WNS Mortality	8507.17	8608.16	8696.03
24	c	2 km	d	High	a	Migratory only	High WNS Mortality	8661.33	8764.66	8854.12
25	c	2 km	d	High	a	Migratory only	High WNS Mortality	8879.03	8985.75	9078.41
26	c	2 km	d	High	a	Migratory only	High WNS Mortality	9155.79	9266.61	9363.01
27	c	2 km	d	High	a	Migratory only	High WNS Mortality	9487.83	9603.67	9704.17
28	c	2 km	d	High	a	Migratory only	High WNS Mortality	9872.77	9994.32	10098.70
29	c	2 km	d	High	a	Migratory only	High WNS Mortality	10309.57	10437.07	10546.19
30	c	2 km	d	High	a	Migratory only	High WNS Mortality	10797.50	10931.38	11045.75
31	c	2 km	d	High	a	Migratory only	High WNS Mortality	11336.01	11476.94	11597.16
0	c	2 km	b	Low	b	Both	High WNS Mortality	244681.00	244681.00	244681.00
1	c	2 km	b	Low	b	Both	High WNS Mortality	244688.88	245128.71	245577.26
2	c	2 km	b	Low	b	Both	High WNS Mortality	234469.37	235225.15	236002.80
3	c	2 km	b	Low	b	Both	High WNS Mortality	225312.23	226340.14	227363.91
4	c	2 km	b	Low	b	Both	High WNS Mortality	216678.75	217894.07	219124.79
5	c	2 km	b	Low	b	Both	High WNS Mortality	201618.47	202986.18	204319.66
6	c	2 km	b	Low	b	Both	High WNS Mortality	161516.69	162748.23	163902.99
7	c	2 km	b	Low	b	Both	High WNS Mortality	129078.05	130145.03	131139.17
8	c	2 km	b	Low	b	Both	High WNS Mortality	87560.82	88335.34	89118.04
9	c	2 km	b	Low	b	Both	High WNS Mortality	54962.80	55461.98	55945.52
10	c	2 km	b	Low	b	Both	High WNS Mortality	37321.56	37648.99	37968.04
11	c	2 km	b	Low	b	Both	High WNS Mortality	27101.97	27337.76	27565.08
12	c	2 km	b	Low	b	Both	High WNS Mortality	20824.95	21007.10	21176.64
13	c	2 km	b	Low	b	Both	High WNS Mortality	16798.88	16946.60	17079.98
14	c	2 km	b	Low	b	Both	High WNS Mortality	14129.52	14252.45	14363.21
15	c	2 km	b	Low	b	Both	High WNS Mortality	12315.16	12421.59	12517.41
16	c	2 km	b	Low	b	Both	High WNS Mortality	11067.45	11160.84	11245.35
17	c	2 km	b	Low	b	Both	High WNS Mortality	10204.69	10291.27	10370.35
18	c	2 km	b	Low	b	Both	High WNS Mortality	9619.64	9701.26	9777.08
19	c	2 km	b	Low	b	Both	High WNS Mortality	9239.40	9318.75	9391.62
20	c	2 km	b	Low	b	Both	High WNS Mortality	9017.98	9094.24	9165.67
21	c	2 km	b	Low	b	Both	High WNS Mortality	8921.64	8996.00	9065.94
22	c	2 km	b	Low	b	Both	High WNS Mortality	8926.23	9001.11	9071.73
23	c	2 km	b	Low	b	Both	High WNS Mortality	9017.18	9093.40	9164.68
24	c	2 km	b	Low	b	Both	High WNS Mortality	9183.75	9261.89	9334.98
25	c	2 km	b	Low	b	Both	High WNS Mortality	9418.10	9498.82	9574.11
26	c	2 km	b	Low	b	Both	High WNS Mortality	9714.76	9798.38	9876.58
27	c	2 km	b	Low	b	Both	High WNS Mortality	10069.94	10156.92	10238.52
28	c	2 km	b	Low	b	Both	High WNS Mortality	10481.18	10572.07	10657.34
29	c	2 km	b	Low	b	Both	High WNS Mortality	10946.89	11042.41	11131.58
30	c	2 km	b	Low	b	Both	High WNS Mortality	11466.34	11567.00	11660.58
31	c	2 km	b	Low	b	Both	High WNS Mortality	12039.47	12145.70	12244.23
0	c	2 km	c	Medium	b	Both	High WNS Mortality	244681.00	244681.00	244681.00
1	c	2 km	c	Medium	b	Both	High WNS Mortality	243617.69	244168.45	244692.39
2	c	2 km	c	Medium	b	Both	High WNS Mortality	233098.02	233965.09	234804.07
3	c	2 km	c	Medium	b	Both	High WNS Mortality	223855.14	224963.02	226044.03
4	c	2 km	c	Medium	b	Both	High WNS Mortality	215149.27	216432.21	217748.98
5	c	2 km	c	Medium	b	Both	High WNS Mortality	199773.85	201165.00	202553.89
6	c	2 km	c	Medium	b	Both	High WNS Mortality	159589.50	160814.49	162024.57
7	c	2 km	c	Medium	b	Both	High WNS Mortality	127194.21	128282.72	129333.91
8	c	2 km	c	Medium	b	Both	High WNS Mortality	86050.39	86863.62	87698.17
9	c	2 km	c	Medium	b	Both	High WNS Mortality	53895.63	54403.19	54910.67
10	c	2 km	c	Medium	b	Both	High WNS Mortality	36521.24	36862.44	37196.19
11	c	2 km	c	Medium	b	Both	High WNS Mortality	26490.81	26737.21	26974.83
12	c	2 km	c	Medium	b	Both	High WNS Mortality	20336.62	20523.52	20702.58
13	c	2 km	c	Medium	b	Both	High WNS Mortality	16386.03	16538.66	16680.43
14	c	2 km	c	Medium	b	Both	High WNS Mortality	13766.38	13895.62	14015.54
15	c	2 km	c	Medium	b	Both	High WNS Mortality	11987.12	12099.67	12204.62
16	c	2 km	c	Medium	b	Both	High WNS Mortality	10758.93	10862.47	10957.14
17	c	2 km	c	Medium	b	Both	High WNS Mortality	9911.37	10008.34	10096.99
18	c	2 km	c	Medium	b	Both	High WNS Mortality	9335.31	9428.29	9511.56
19	c	2 km	c	Medium	b	Both	High WNS Mortality	8960.05	9050.91	9130.72
20	c	2 km	c	Medium	b	Both	High WNS Mortality	8738.86	8828.27	8905.80
21	c	2 km	c	Medium	b	Both	High WNS Mortality	8640.51	8728.38	8805.35
22	c	2 km	c	Medium	b	Both	High WNS Mortality	8640.11	8729.19	8806.30
23	c	2 km	c	Medium	b	Both	High WNS Mortality	8725.43	8815.25	8892.76
24	c	2 km	c	Medium	b	Both	High WNS Mortality	8884.22	8975.64	9054.58
25	c	2 km	c	Medium	b	Both	High WNS Mortality	9108.85	9202.90	9284.57
26	c	2 km	c	Medium	b	Both	High WNS Mortality	9393.60	9491.32	9575.04
27	c	2 km	c	Medium	b	Both	High WNS Mortality	9734.60	9836.39	9922.60
28	c	2 km	c	Medium	b	Both	High WNS Mortality	10129.84	10236.74	10326.84
29	c	2 km	c	Medium	b	Both	High WNS Mortality	10578.02	10690.44	10785.12
30	c	2 km	c	Medium	b	Both	High WNS Mortality	11078.84	11196.62	11296.60
31	c	2 km	c	Medium	b	Both	High WNS Mortality	11631.96	11755.33	11861.13
0	c	2 km	d	High	b	Both	High WNS Mortality	244681.00	244681.00	244681.00
1	c	2 km	d	High	b	Both	High WNS Mortality	240657.17	241577.72	242458.07
2	c	2 km	d	High	b	Both	High WNS Mortality	230671.91	231729.90	232764.07
3	c	2 km	d	High	b	Both	High WNS Mortality	221626.13	222830.69	224087.47
4	c	2 km	d	High	b	Both	High WNS Mortality	213101.97	214457.16	215865.86
5	c	2 km	d	High	b	Both	High WNS Mortality	197053.07	198423.99	199875.37
6	c	2 km	d	High	b	Both	High WNS Mortality	156593.01	157891.14	159219.09
7	c	2 km	d	High	b	Both	High WNS Mortality	124032.87	125250.22	126464.48
8	c	2 km	d	High	b	Both	High WNS Mortality	83950.16	84856.14	85702.84
9	c	2 km	d	High	b	Both	High WNS Mortality	52565.12	53131.36	53655.79
10	c	2 km	d	High	b	Both	High WNS Mortality	35612.82	35999.24	36362.73
11	c	2 km	d	High	b	Both	High WNS Mortality	25836.50	26111.80	26377.10
12	c	2 km	d	High	b	Both	High WNS Mortality	19834.40	20045.98	20249.80
13	c	2 km	d	High	b	Both	High WNS Mortality	15982.26	16154.42	16317.79
14	c	2 km	d	High	b	Both	High WNS Mortality	13429.14	13572.40	13706.86
15	c	2 km	d	High	b	Both	High WNS Mortality	11694.25	11817.30	11932.97
16	c	2 km	d	High	b	Both	High WNS Mortality	10498.44	10608.16	10713.28
17	c	2 km	d	High	b	Both	High WNS Mortality	9671.07	9774.34	9871.43
18	c	2 km	d	High	b	Both	High WNS Mortality	9109.24	9207.79	9300.97
19	c	2 km	d	High	b	Both	High WNS Mortality	8741.86	8838.66	8928.83
20	c	2 km	d	High	b	Both	High WNS Mortality	8523.46	8620.92	8708.09
21	c	2 km	d	High	b	Both	High WNS Mortality	8424.30	8523.23	8610.23
22	c	2 km	d	High	b	Both	High WNS Mortality	8426.21	8524.13	8611.17
23	c	2 km	d	High	b	Both	High WNS Mortality	8507.17	8608.16	8696.03
24	c	2 km	d	High	b	Both	High WNS Mortality	8661.33	8764.66	8854.12
25	c	2 km	d	High	b	Both	High WNS Mortality	8879.03	8985.75	9078.41
26	c	2 km	d	High	b	Both	High WNS Mortality	9155.79	9266.61	9363.01
27	c	2 km	d	High	b	Both	High WNS Mortality	9487.83	9603.67	9704.17
28	c	2 km	d	High	b	Both	High WNS Mortality	9872.77	9994.32	10098.70
29	c	2 km	d	High	b	Both	High WNS Mortality	10309.57	10437.07	10546.19
30	c	2 km	d	High	b	Both	High WNS Mortality	10797.50	10931.38	11045.75
31	c	2 km	d	High	b	Both	High WNS Mortality	11336.01	11476.94	11597.16
