# Supplementary material for: Effects of wind energy generation and white-nose syndrome on the viability of the Indiana bat
Source: PeerJ. 2016 Dec 22;4:e2830. doi: 10.7717/peerj.2830 (PMC5183089; doi:10.7717/peerj.2830)
Supplement: Supplemental Information 1 — Data was broken down into 2 files because of size limitations. The data will be published to a USGS webpage (most likely Science Base) concurrently with publication of the article. It is being provided for the reviewers and editors here. [file peerj-04-2830-s001.zip › 2016-23 (Erickson, Indiana Bat Open Data )/IBatData/GridGIS/IBatClippedGrid.shp.xml]

<?xml version="1.0" encoding="UTF-8"?>
<metadata xml:lang="en"><Esri><CreaDate>20140714</CreaDate><CreaTime>11521800</CreaTime><ArcGISFormat>1.0</ArcGISFormat><SyncOnce>FALSE</SyncOnce><DataProperties><lineage><Process ToolSource="c:\arcgis\desktop10.1\ArcToolbox\Toolboxes\Data Management Tools.tbx\CreateFishnet" Date="20140714" Time="115218">CreateFishnet "\\Igsarfebfslacr3\Users\rerickson\My Documents\USGS_work\USGS_BATS\Habitat_spatial\IBatHabitat\IBatGrid5sqMi2nd.shp" "-1105414.34932308 3366697.11041857" "-1105414.34932308 3366707.11041857" 8046.72 8046.72 0 0 "1412898.0542583 5027835.49261255" LABELS myot_soda_pl POLYGON</Process><Process ToolSource="c:\arcgis\desktop10.1\ArcToolbox\Toolboxes\Analysis Tools.tbx\Clip" Date="20140714" Time="154543">Clip IBatGrid5sqMi2nd "US States" "\\Igsarfebfslacr3\Users\rerickson\My Documents\USGS_work\USGS_BATS\Habitat_spatial\IBatHabitat\IBatClippedGrid.shp" #</Process><Process ToolSource="c:\arcgis\desktop10.1\ArcToolbox\Toolboxes\Data Management Tools.tbx\AddField" Date="20140717" Time="191055">AddField ./IBatClippedGrid.shp grasslands FLOAT # # # # NULLABLE NON_REQUIRED #</Process><Process ToolSource="c:\arcgis\desktop10.1\ArcToolbox\Toolboxes\Data Management Tools.tbx\AddField" Date="20140717" Time="204043">AddField ./IBatClippedGrid.shp grasslands FLOAT # # # # NULLABLE NON_REQUIRED #</Process><Process ToolSource="c:\arcgis\desktop10.1\ArcToolbox\Toolboxes\Data Management Tools.tbx\AddField" Date="20140717" Time="210345">AddField ./IBatClippedGrid.shp grasslands FLOAT # # # # NULLABLE NON_REQUIRED #</Process><Process ToolSource="c:\arcgis\desktop10.1\ArcToolbox\Toolboxes\Data Management Tools.tbx\AddField" Date="20140717" Time="211756">AddField ./IBatClippedGrid.shp grasslands FLOAT # # # # NULLABLE NON_REQUIRED #</Process><Process ToolSource="c:\arcgis\desktop10.1\ArcToolbox\Toolboxes\Data Management Tools.tbx\AddField" Date="20140717" Time="211756">AddField ./IBatClippedGrid.shp grasslands FLOAT # # # # NULLABLE NON_REQUIRED #</Process><Process ToolSource="c:\arcgis\desktop10.1\ArcToolbox\Toolboxes\Data Management Tools.tbx\AddField" Date="20140718" Time="080143">AddField ./IBatClippedGrid.shp grasslands FLOAT # # # # NULLABLE NON_REQUIRED #</Process><Process ToolSource="c:\arcgis\desktop10.1\ArcToolbox\Toolboxes\Data Management Tools.tbx\AddField" Date="20140718" Time="080259">AddField ./IBatClippedGrid.shp grasslands FLOAT # # # # NULLABLE NON_REQUIRED #</Process><Process ToolSource="c:\arcgis\desktop10.1\ArcToolbox\Toolboxes\Data Management Tools.tbx\AddField" Date="20140718" Time="081119">AddField ./IBatClippedGrid.shp grasslands FLOAT # # # # NULLABLE NON_REQUIRED #</Process><Process ToolSource="c:\arcgis\desktop10.1\ArcToolbox\Toolboxes\Data Management Tools.tbx\AddField" Date="20140718" Time="081741">AddField ./IBatClippedGrid.shp grasslands FLOAT # # # # NULLABLE NON_REQUIRED #</Process><Process ToolSource="c:\arcgis\desktop10.1\ArcToolbox\Toolboxes\Data Management Tools.tbx\AddField" Date="20140718" Time="094420">AddField ./IBatClippedGrid.shp water11 FLOAT # # # # NULLABLE NON_REQUIRED #</Process><Process ToolSource="c:\arcgis\desktop10.1\ArcToolbox\Toolboxes\Data Management Tools.tbx\AddField" Date="20140718" Time="094420">AddField ./IBatClippedGrid.shp DevOpen21 FLOAT # # # # NULLABLE NON_REQUIRED #</Process><Process ToolSource="c:\arcgis\desktop10.1\ArcToolbox\Toolboxes\Data Management Tools.tbx\AddField" Date="20140718" Time="094421">AddField ./IBatClippedGrid.shp DevLow22 FLOAT # # # # NULLABLE NON_REQUIRED #</Process><Process ToolSource="c:\arcgis\desktop10.1\ArcToolbox\Toolboxes\Data Management Tools.tbx\AddField" Date="20140718" Time="094421">AddField ./IBatClippedGrid.shp DevMed23 FLOAT # # # # NULLABLE NON_REQUIRED #</Process><Process ToolSource="c:\arcgis\desktop10.1\ArcToolbox\Toolboxes\Data Management Tools.tbx\AddField" Date="20140718" Time="094421">AddField ./IBatClippedGrid.shp DevHigh24 FLOAT # # # # NULLABLE NON_REQUIRED #</Process><Process ToolSource="c:\arcgis\desktop10.1\ArcToolbox\Toolboxes\Data Management Tools.tbx\AddField" Date="20140718" Time="094422">AddField ./IBatClippedGrid.shp DecFor41 FLOAT # # # # NULLABLE NON_REQUIRED #</Process><Process ToolSource="c:\arcgis\desktop10.1\ArcToolbox\Toolboxes\Data Management Tools.tbx\AddField" Date="20140718" Time="094422">AddField ./IBatClippedGrid.shp EvGrFor42 FLOAT # # # # NULLABLE NON_REQUIRED #</Process><Process ToolSource="c:\arcgis\desktop10.1\ArcToolbox\Toolboxes\Data Management Tools.tbx\AddField" Date="20140718" Time="094423">AddField ./IBatClippedGrid.shp MixFor43 FLOAT # # # # NULLABLE NON_REQUIRED #</Process><Process ToolSource="c:\arcgis\desktop10.1\ArcToolbox\Toolboxes\Data Management Tools.tbx\AddField" Date="20140718" Time="094423">AddField ./IBatClippedGrid.shp DwScub51 FLOAT # # # # NULLABLE NON_REQUIRED #</Process><Process ToolSource="c:\arcgis\desktop10.1\ArcToolbox\Toolboxes\Data Management Tools.tbx\AddField" Date="20140718" Time="094423">AddField ./IBatClippedGrid.shp ShScub52 FLOAT # # # # NULLABLE NON_REQUIRED #</Process><Process ToolSource="c:\arcgis\desktop10.1\ArcToolbox\Toolboxes\Data Management Tools.tbx\AddField" Date="20140718" Time="094424">AddField ./IBatClippedGrid.shp grasslds71 FLOAT # # # # NULLABLE NON_REQUIRED #</Process><Process ToolSource="c:\arcgis\desktop10.1\ArcToolbox\Toolboxes\Data Management Tools.tbx\AddField" Date="20140718" Time="094424">AddField ./IBatClippedGrid.shp PastHay81 FLOAT # # # # NULLABLE NON_REQUIRED #</Process><Process ToolSource="c:\arcgis\desktop10.1\ArcToolbox\Toolboxes\Data Management Tools.tbx\AddField" Date="20140718" Time="094425">AddField ./IBatClippedGrid.shp Crops82 FLOAT # # # # NULLABLE NON_REQUIRED #</Process><Process ToolSource="c:\arcgis\desktop10.1\ArcToolbox\Toolboxes\Data Management Tools.tbx\AddField" Date="20140718" Time="094426">AddField ./IBatClippedGrid.shp WetWood90 FLOAT # # # # NULLABLE NON_REQUIRED #</Process><Process ToolSource="c:\arcgis\desktop10.1\ArcToolbox\Toolboxes\Data Management Tools.tbx\AddField" Date="20140718" Time="094426">AddField ./IBatClippedGrid.shp WetEmer95 FLOAT # # # # NULLABLE NON_REQUIRED #</Process><Process ToolSource="c:\arcgis\desktop10.2\ArcToolbox\Toolboxes\Data Management Tools.tbx\AddField" Date="20140804" Time="134518">AddField "Z:/My Documents/USGS_work/USGS_BATS/Habitat_spatial/IBatHabitat/IBatClippedGrid.shp" minElv FLOAT # # # # NULLABLE NON_REQUIRED #</Process><Process ToolSource="c:\arcgis\desktop10.2\ArcToolbox\Toolboxes\Data Management Tools.tbx\AddField" Date="20140804" Time="134519">AddField "Z:/My Documents/USGS_work/USGS_BATS/Habitat_spatial/IBatHabitat/IBatClippedGrid.shp" maxElv FLOAT # # # # NULLABLE NON_REQUIRED #</Process><Process ToolSource="c:\arcgis\desktop10.2\ArcToolbox\Toolboxes\Data Management Tools.tbx\AddField" Date="20140804" Time="134520">AddField "Z:/My Documents/USGS_work/USGS_BATS/Habitat_spatial/IBatHabitat/IBatClippedGrid.shp" meanElv FLOAT # # # # NULLABLE NON_REQUIRED #</Process><Process ToolSource="c:\arcgis\desktop10.2\ArcToolbox\Toolboxes\Data Management Tools.tbx\AddField" Date="20140804" Time="142210">AddField "Z:/My Documents/USGS_work/USGS_BATS/Habitat_spatial/IBatHabitat/IBatClippedGrid.shp" min FLOAT # # # # NULLABLE NON_REQUIRED #</Process><Process ToolSource="c:\arcgis\desktop10.2\ArcToolbox\Toolboxes\Data Management Tools.tbx\AddField" Date="20140804" Time="142211">AddField "Z:/My Documents/USGS_work/USGS_BATS/Habitat_spatial/IBatHabitat/IBatClippedGrid.shp" max FLOAT # # # # NULLABLE NON_REQUIRED #</Process><Process ToolSource="c:\arcgis\desktop10.2\ArcToolbox\Toolboxes\Data Management Tools.tbx\AddField" Date="20140804" Time="142212">AddField "Z:/My Documents/USGS_work/USGS_BATS/Habitat_spatial/IBatHabitat/IBatClippedGrid.shp" mean FLOAT # # # # NULLABLE NON_REQUIRED #</Process><Process ToolSource="c:\arcgis\desktop10.2\ArcToolbox\Toolboxes\Data Management Tools.tbx\AddField" Date="20140804" Time="142246">AddField "Z:/My Documents/USGS_work/USGS_BATS/Habitat_spatial/IBatHabitat/IBatClippedGrid.shp" min FLOAT # # # # NULLABLE NON_REQUIRED #</Process><Process ToolSource="c:\arcgis\desktop10.2\ArcToolbox\Toolboxes\Data Management Tools.tbx\AddField" Date="20140804" Time="142246">AddField "Z:/My Documents/USGS_work/USGS_BATS/Habitat_spatial/IBatHabitat/IBatClippedGrid.shp" max FLOAT # # # # NULLABLE NON_REQUIRED #</Process><Process ToolSource="c:\arcgis\desktop10.2\ArcToolbox\Toolboxes\Data Management Tools.tbx\AddField" Date="20140804" Time="142246">AddField "Z:/My Documents/USGS_work/USGS_BATS/Habitat_spatial/IBatHabitat/IBatClippedGrid.shp" mean FLOAT # # # # NULLABLE NON_REQUIRED #</Process><Process ToolSource="c:\arcgis\desktop10.2\ArcToolbox\Toolboxes\Data Management Tools.tbx\AddField" Date="20140804" Time="142406">AddField "Z:/My Documents/USGS_work/USGS_BATS/Habitat_spatial/IBatHabitat/IBatClippedGrid.shp" min FLOAT # # # # NULLABLE NON_REQUIRED #</Process><Process ToolSource="c:\arcgis\desktop10.2\ArcToolbox\Toolboxes\Data Management Tools.tbx\AddField" Date="20140804" Time="142406">AddField "Z:/My Documents/USGS_work/USGS_BATS/Habitat_spatial/IBatHabitat/IBatClippedGrid.shp" max FLOAT # # # # NULLABLE NON_REQUIRED #</Process><Process ToolSource="c:\arcgis\desktop10.2\ArcToolbox\Toolboxes\Data Management Tools.tbx\AddField" Date="20140804" Time="142406">AddField "Z:/My Documents/USGS_work/USGS_BATS/Habitat_spatial/IBatHabitat/IBatClippedGrid.shp" mean FLOAT # # # # NULLABLE NON_REQUIRED #</Process><Process ToolSource="c:\arcgis\desktop10.2\ArcToolbox\Toolboxes\Data Management Tools.tbx\AddField" Date="20140804" Time="142641">AddField "Z:/My Documents/USGS_work/USGS_BATS/Habitat_spatial/IBatHabitat/IBatClippedGrid.shp" min FLOAT # # # # NULLABLE NON_REQUIRED #</Process><Process ToolSource="c:\arcgis\desktop10.2\ArcToolbox\Toolboxes\Data Management Tools.tbx\AddField" Date="20140804" Time="142641">AddField "Z:/My Documents/USGS_work/USGS_BATS/Habitat_spatial/IBatHabitat/IBatClippedGrid.shp" max FLOAT # # # # NULLABLE NON_REQUIRED #</Process><Process ToolSource="c:\arcgis\desktop10.2\ArcToolbox\Toolboxes\Data Management Tools.tbx\AddField" Date="20140804" Time="142641">AddField "Z:/My Documents/USGS_work/USGS_BATS/Habitat_spatial/IBatHabitat/IBatClippedGrid.shp" mean FLOAT # # # # NULLABLE NON_REQUIRED #</Process><Process ToolSource="c:\arcgis\desktop10.2\ArcToolbox\Toolboxes\Data Management Tools.tbx\AddField" Date="20140804" Time="142745">AddField "Z:/My Documents/USGS_work/USGS_BATS/Habitat_spatial/IBatHabitat/IBatClippedGrid.shp" min FLOAT # # # # NULLABLE NON_REQUIRED #</Process><Process ToolSource="c:\arcgis\desktop10.2\ArcToolbox\Toolboxes\Data Management Tools.tbx\AddField" Date="20140804" Time="142746">AddField "Z:/My Documents/USGS_work/USGS_BATS/Habitat_spatial/IBatHabitat/IBatClippedGrid.shp" max FLOAT # # # # NULLABLE NON_REQUIRED #</Process><Process ToolSource="c:\arcgis\desktop10.2\ArcToolbox\Toolboxes\Data Management Tools.tbx\AddField" Date="20140804" Time="142746">AddField "Z:/My Documents/USGS_work/USGS_BATS/Habitat_spatial/IBatHabitat/IBatClippedGrid.shp" mean FLOAT # # # # NULLABLE NON_REQUIRED #</Process><Process ToolSource="c:\arcgis\desktop10.2\ArcToolbox\Toolboxes\Data Management Tools.tbx\AddField" Date="20140804" Time="142820">AddField "Z:/My Documents/USGS_work/USGS_BATS/Habitat_spatial/IBatHabitat/IBatClippedGrid.shp" min FLOAT # # # # NULLABLE NON_REQUIRED #</Process><Process ToolSource="c:\arcgis\desktop10.2\ArcToolbox\Toolboxes\Data Management Tools.tbx\AddField" Date="20140804" Time="142820">AddField "Z:/My Documents/USGS_work/USGS_BATS/Habitat_spatial/IBatHabitat/IBatClippedGrid.shp" max FLOAT # # # # NULLABLE NON_REQUIRED #</Process><Process ToolSource="c:\arcgis\desktop10.2\ArcToolbox\Toolboxes\Data Management Tools.tbx\AddField" Date="20140804" Time="142820">AddField "Z:/My Documents/USGS_work/USGS_BATS/Habitat_spatial/IBatHabitat/IBatClippedGrid.shp" mean FLOAT # # # # NULLABLE NON_REQUIRED #</Process><Process ToolSource="c:\arcgis\desktop10.2\ArcToolbox\Toolboxes\Data Management Tools.tbx\AddField" Date="20140804" Time="142843">AddField "Z:/My Documents/USGS_work/USGS_BATS/Habitat_spatial/IBatHabitat/IBatClippedGrid.shp" min FLOAT # # # # NULLABLE NON_REQUIRED #</Process><Process ToolSource="c:\arcgis\desktop10.2\ArcToolbox\Toolboxes\Data Management Tools.tbx\AddField" Date="20140804" Time="142843">AddField "Z:/My Documents/USGS_work/USGS_BATS/Habitat_spatial/IBatHabitat/IBatClippedGrid.shp" max FLOAT # # # # NULLABLE NON_REQUIRED #</Process><Process ToolSource="c:\arcgis\desktop10.2\ArcToolbox\Toolboxes\Data Management Tools.tbx\AddField" Date="20140804" Time="142843">AddField "Z:/My Documents/USGS_work/USGS_BATS/Habitat_spatial/IBatHabitat/IBatClippedGrid.shp" mean FLOAT # # # # NULLABLE NON_REQUIRED #</Process><Process ToolSource="c:\arcgis\desktop10.2\ArcToolbox\Toolboxes\Data Management Tools.tbx\AddField" Date="20140807" Time="111429">AddField "Z:/My Documents/USGS_work/USGS_BATS/Habitat_spatial/IBatHabitat/IBatClippedGrid.shp" water11 FLOAT # # # # NULLABLE NON_REQUIRED #</Process><Process ToolSource="c:\arcgis\desktop10.2\ArcToolbox\Toolboxes\Data Management Tools.tbx\AddField" Date="20140807" Time="111434">AddField "Z:/My Documents/USGS_work/USGS_BATS/Habitat_spatial/IBatHabitat/IBatClippedGrid.shp" water11 FLOAT # # # # NULLABLE NON_REQUIRED #</Process></lineage><itemProps><itemName Sync="TRUE">IBatClippedGrid</itemName><imsContentType Sync="TRUE">002</imsContentType><itemSize Sync="TRUE">11.508</itemSize><itemLocation><linkage Sync="TRUE">file://\\Igsarfebfslacr3\Users\rerickson\My Documents\USGS_work\USGS_BATS\Habitat_spatial\IBatHabitat\IBatClippedGrid.shp</linkage><protocol Sync="TRUE">Local Area Network</protocol></itemLocation><nativeExtBox><westBL Sync="TRUE">-960573.389323</westBL><eastBL Sync="TRUE">1353741.229038</eastBL><southBL Sync="TRUE">3366697.110419</southBL><northBL Sync="TRUE">5024321.430419</northBL><exTypeCode Sync="TRUE">1</exTypeCode></nativeExtBox></itemProps><coordRef><type Sync="TRUE">Projected</type><geogcsn Sync="TRUE">GCS_North_American_1983</geogcsn><csUnits Sync="TRUE">Linear Unit: Meter (1.000000)</csUnits><projcsn Sync="TRUE">NAD_1983_UTM_Zone_17N</projcsn><peXml Sync="TRUE">&lt;ProjectedCoordinateSystem xsi:type='typens:ProjectedCoordinateSystem' xmlns:xsi='http://www.w3.org/2001/XMLSchema-instance' xmlns:xs='http://www.w3.org/2001/XMLSchema' xmlns:typens='http://www.esri.com/schemas/ArcGIS/10.1'&gt;&lt;WKT&gt;PROJCS[&amp;quot;NAD_1983_UTM_Zone_17N&amp;quot;,GEOGCS[&amp;quot;GCS_North_American_1983&amp;quot;,DATUM[&amp;quot;D_North_American_1983&amp;quot;,SPHEROID[&amp;quot;GRS_1980&amp;quot;,6378137.0,298.257222101]],PRIMEM[&amp;quot;Greenwich&amp;quot;,0.0],UNIT[&amp;quot;Degree&amp;quot;,0.0174532925199433]],PROJECTION[&amp;quot;Transverse_Mercator&amp;quot;],PARAMETER[&amp;quot;False_Easting&amp;quot;,500000.0],PARAMETER[&amp;quot;False_Northing&amp;quot;,0.0],PARAMETER[&amp;quot;Central_Meridian&amp;quot;,-81.0],PARAMETER[&amp;quot;Scale_Factor&amp;quot;,0.9996],PARAMETER[&amp;quot;Latitude_Of_Origin&amp;quot;,0.0],UNIT[&amp;quot;Meter&amp;quot;,1.0],AUTHORITY[&amp;quot;EPSG&amp;quot;,26917]]&lt;/WKT&gt;&lt;XOrigin&gt;-5120900&lt;/XOrigin&gt;&lt;YOrigin&gt;-9998100&lt;/YOrigin&gt;&lt;XYScale&gt;450445547.3910538&lt;/XYScale&gt;&lt;ZOrigin&gt;-100000&lt;/ZOrigin&gt;&lt;ZScale&gt;10000&lt;/ZScale&gt;&lt;MOrigin&gt;-100000&lt;/MOrigin&gt;&lt;MScale&gt;10000&lt;/MScale&gt;&lt;XYTolerance&gt;0.001&lt;/XYTolerance&gt;&lt;ZTolerance&gt;0.001&lt;/ZTolerance&gt;&lt;MTolerance&gt;0.001&lt;/MTolerance&gt;&lt;HighPrecision&gt;true&lt;/HighPrecision&gt;&lt;WKID&gt;26917&lt;/WKID&gt;&lt;LatestWKID&gt;26917&lt;/LatestWKID&gt;&lt;/ProjectedCoordinateSystem&gt;</peXml></coordRef></DataProperties><SyncDate>20141218</SyncDate><SyncTime>08581900</SyncTime><ModDate>20141218</ModDate><ModTime>08581900</ModTime></Esri><dataIdInfo><envirDesc Sync="TRUE">Microsoft Windows 7 Version 6.1 (Build 7601) Service Pack 1; Esri ArcGIS 10.2.2.3552</envirDesc><dataLang><languageCode value="eng" Sync="TRUE"></languageCode><countryCode value="USA" Sync="TRUE"></countryCode></dataLang><idCitation><resTitle Sync="TRUE">IBatClippedGrid</resTitle><presForm><PresFormCd value="005" Sync="TRUE"></PresFormCd></presForm></idCitation><spatRpType><SpatRepTypCd value="001" Sync="TRUE"></SpatRepTypCd></spatRpType><dataExt><geoEle><GeoBndBox esriExtentType="search"><exTypeCode Sync="TRUE">1</exTypeCode><westBL Sync="TRUE">-99.179581</westBL><eastBL Sync="TRUE">-70.194525</eastBL><northBL Sync="TRUE">45.372407</northBL><southBL Sync="TRUE">29.568910</southBL></GeoBndBox></geoEle></dataExt></dataIdInfo><mdLang><languageCode value="eng" Sync="TRUE"></languageCode><countryCode value="USA" Sync="TRUE"></countryCode></mdLang><mdChar><CharSetCd value="004" Sync="TRUE"></CharSetCd></mdChar><distInfo><distFormat><formatName Sync="TRUE">Shapefile</formatName></distFormat><distTranOps><transSize Sync="TRUE">11.508</transSize></distTranOps></distInfo><mdHrLv><ScopeCd value="005" Sync="TRUE"></ScopeCd></mdHrLv><mdHrLvName Sync="TRUE">dataset</mdHrLvName><refSysInfo><RefSystem><refSysID><identCode code="26917" Sync="TRUE"></identCode><idCodeSpace Sync="TRUE">EPSG</idCodeSpace><idVersion Sync="TRUE">8.2.6</idVersion></refSysID></RefSystem></refSysInfo><spatRepInfo><VectSpatRep><geometObjs Name="IBatClippedGrid"><geoObjTyp><GeoObjTypCd value="002" Sync="TRUE"></GeoObjTypCd></geoObjTyp><geoObjCnt Sync="TRUE">32184</geoObjCnt></geometObjs><topLvl><TopoLevCd value="001" Sync="TRUE"></TopoLevCd></topLvl></VectSpatRep></spatRepInfo><spdoinfo><ptvctinf><esriterm Name="IBatClippedGrid"><efeatyp Sync="TRUE">Simple</efeatyp><efeageom code="4" Sync="TRUE"></efeageom><esritopo Sync="TRUE">FALSE</esritopo><efeacnt Sync="TRUE">32184</efeacnt><spindex Sync="TRUE">TRUE</spindex><linrefer Sync="TRUE">FALSE</linrefer></esriterm></ptvctinf></spdoinfo><eainfo><detailed Name="IBatClippedGrid"><enttyp><enttypl Sync="TRUE">IBatClippedGrid</enttypl><enttypt Sync="TRUE">Feature Class</enttypt><enttypc Sync="TRUE">32184</enttypc></enttyp><attr><attrlabl Sync="TRUE">FID</attrlabl><attalias Sync="TRUE">FID</attalias><attrtype Sync="TRUE">OID</attrtype><attwidth Sync="TRUE">4</attwidth><atprecis Sync="TRUE">0</atprecis><attscale Sync="TRUE">0</attscale><attrdef Sync="TRUE">Internal feature number.</attrdef><attrdefs Sync="TRUE">Esri</attrdefs><attrdomv><udom Sync="TRUE">Sequential unique whole numbers that are automatically generated.</udom></attrdomv></attr><attr><attrlabl Sync="TRUE">Shape</attrlabl><attalias Sync="TRUE">Shape</attalias><attrtype Sync="TRUE">Geometry</attrtype><attwidth Sync="TRUE">0</attwidth><atprecis Sync="TRUE">0</atprecis><attscale Sync="TRUE">0</attscale><attrdef Sync="TRUE">Feature geometry.</attrdef><attrdefs Sync="TRUE">Esri</attrdefs><attrdomv><udom Sync="TRUE">Coordinates defining the features.</udom></attrdomv></attr><attr><attrlabl Sync="TRUE">mean</attrlabl><attalias Sync="TRUE">mean</attalias><attrtype Sync="TRUE">Single</attrtype><attwidth Sync="TRUE">13</attwidth><atprecis Sync="TRUE">0</atprecis><attscale Sync="TRUE">0</attscale></attr></detailed></eainfo><mdDateSt Sync="TRUE">20141218</mdDateSt></metadata>
