# Supplementary material for: Effects of wind energy generation and white-nose syndrome on the viability of the Indiana bat
Source: PeerJ. 2016 Dec 22;4:e2830. doi: 10.7717/peerj.2830 (PMC5183089; doi:10.7717/peerj.2830)
Supplement: Supplemental Information 1 — Data was broken down into 2 files because of size limitations. The data will be published to a USGS webpage (most likely Science Base) concurrently with publication of the article. It is being provided for the reviewers and editors here. [file peerj-04-2830-s001.zip › 2016-23 (Erickson, Indiana Bat Open Data )/IBatData/OutPutData/bCellsOutSummary2km.csv]

Buffer	Take	Exposure	WNS	L95	Med	U95
a) None	a) Reference	b) Both	No WNS	2488	2527	2564
c) 2 km	b) Low	a) Migratory only	No WNS	2487.975	2526	2563.025
c) 2 km	c) Medium	a) Migratory only	No WNS	2457	2497	2534
c) 2 km	d) High	a) Migratory only	No WNS	2376.975	2415.5	2455
c) 2 km	b) Low	b) Both	No WNS	2487.975	2526	2563.025
c) 2 km	c) Medium	b) Both	No WNS	2457	2497	2534
c) 2 km	d) High	b) Both	No WNS	2376.975	2415.5	2455
a) None	a) Reference	b) Both	Low WNS Mortality	2477	2516	2553.025
c) 2 km	b) Low	a) Migratory only	Low WNS Mortality	2475.975	2514	2552
c) 2 km	c) Medium	a) Migratory only	Low WNS Mortality	2427.975	2466	2501.025
c) 2 km	d) High	a) Migratory only	Low WNS Mortality	2358.975	2399	2437
c) 2 km	b) Low	b) Both	Low WNS Mortality	2475.975	2514	2552
c) 2 km	c) Medium	b) Both	Low WNS Mortality	2427.975	2466	2501.025
c) 2 km	d) High	b) Both	Low WNS Mortality	2358.975	2399	2437
a) None	a) Reference	b) Both	Medium WNS Mortality	2466	2505	2542
c) 2 km	b) Low	a) Migratory only	Medium WNS Mortality	2462	2501	2538
c) 2 km	c) Medium	a) Migratory only	Medium WNS Mortality	2380.975	2422	2458.025
c) 2 km	d) High	a) Migratory only	Medium WNS Mortality	2322	2364	2403.025
c) 2 km	b) Low	b) Both	Medium WNS Mortality	2462	2501	2538
c) 2 km	c) Medium	b) Both	Medium WNS Mortality	2380.975	2422	2458.025
c) 2 km	d) High	b) Both	Medium WNS Mortality	2322	2364	2403.025
a) None	a) Reference	b) Both	High WNS Mortality	0	0	0
c) 2 km	b) Low	a) Migratory only	High WNS Mortality	0	0	0
c) 2 km	c) Medium	a) Migratory only	High WNS Mortality	0	0	0
c) 2 km	d) High	a) Migratory only	High WNS Mortality	0	0	0
c) 2 km	b) Low	b) Both	High WNS Mortality	0	0	0
c) 2 km	c) Medium	b) Both	High WNS Mortality	0	0	0
c) 2 km	d) High	b) Both	High WNS Mortality	0	0	0
