# Supplementary material for: Effects of wind energy generation and white-nose syndrome on the viability of the Indiana bat
Source: PeerJ. 2016 Dec 22;4:e2830. doi: 10.7717/peerj.2830 (PMC5183089; doi:10.7717/peerj.2830)
Supplement: Supplemental Information 1 — Data was broken down into 2 files because of size limitations. The data will be published to a USGS webpage (most likely Science Base) concurrently with publication of the article. It is being provided for the reviewers and editors here. [file peerj-04-2830-s001.zip › 2016-23 (Erickson, Indiana Bat Open Data )/IBatData/OutPutData/nCellsOutSummary2km.csv]

Buffer	Take	Exposure	WNS	L95	Med	U95
a) None	a) Reference	b) Both	No WNS	136	141	145
c) 2 km	b) Low	a) Migratory only	No WNS	136	140	145
c) 2 km	c) Medium	a) Migratory only	No WNS	132	138	143
c) 2 km	d) High	a) Migratory only	No WNS	129	135	141
c) 2 km	b) Low	b) Both	No WNS	136	140	145
c) 2 km	c) Medium	b) Both	No WNS	132	138	143
c) 2 km	d) High	b) Both	No WNS	129	135	141
a) None	a) Reference	b) Both	Low WNS Mortality	121	124	128
c) 2 km	b) Low	a) Migratory only	Low WNS Mortality	120	124	128
c) 2 km	c) Medium	a) Migratory only	Low WNS Mortality	117	122	126
c) 2 km	d) High	a) Migratory only	Low WNS Mortality	114	120	125
c) 2 km	b) Low	b) Both	Low WNS Mortality	120	124	128
c) 2 km	c) Medium	b) Both	Low WNS Mortality	117	122	126
c) 2 km	d) High	b) Both	Low WNS Mortality	114	120	125
a) None	a) Reference	b) Both	Medium WNS Mortality	99	103	107
c) 2 km	b) Low	a) Migratory only	Medium WNS Mortality	98	102	106
c) 2 km	c) Medium	a) Migratory only	Medium WNS Mortality	95.975	100	105
c) 2 km	d) High	a) Migratory only	Medium WNS Mortality	94	99	104
c) 2 km	b) Low	b) Both	Medium WNS Mortality	98	102	106
c) 2 km	c) Medium	b) Both	Medium WNS Mortality	95.975	100	105
c) 2 km	d) High	b) Both	Medium WNS Mortality	94	99	104
a) None	a) Reference	b) Both	High WNS Mortality	0	0	0
c) 2 km	b) Low	a) Migratory only	High WNS Mortality	0	0	0
c) 2 km	c) Medium	a) Migratory only	High WNS Mortality	0	0	0
c) 2 km	d) High	a) Migratory only	High WNS Mortality	0	0	0
c) 2 km	b) Low	b) Both	High WNS Mortality	0	0	0
c) 2 km	c) Medium	b) Both	High WNS Mortality	0	0	0
c) 2 km	d) High	b) Both	High WNS Mortality	0	0	0
