# Supplementary material for: Effects of wind energy generation and white-nose syndrome on the viability of the Indiana bat
Source: PeerJ. 2016 Dec 22;4:e2830. doi: 10.7717/peerj.2830 (PMC5183089; doi:10.7717/peerj.2830)
Supplement: Supplemental Information 1 — Data was broken down into 2 files because of size limitations. The data will be published to a USGS webpage (most likely Science Base) concurrently with publication of the article. It is being provided for the reviewers and editors here. [file peerj-04-2830-s001.zip › 2016-23 (Erickson, Indiana Bat Open Data )/IBatData/OutPutData/nPathsOutSummary2km.csv]

Buffer	Take	Exposure	WNS	L95	Med	U95
a) None	a) Reference	b) Both	No WNS	3343	3348	3352
c) 2 km	b) Low	a) Migratory only	No WNS	3342	3347	3352
c) 2 km	c) Medium	a) Migratory only	No WNS	3285	3299.5	3313
c) 2 km	d) High	a) Migratory only	No WNS	3176.975	3198	3218
c) 2 km	b) Low	b) Both	No WNS	3342	3347	3352
c) 2 km	c) Medium	b) Both	No WNS	3285	3299.5	3313
c) 2 km	d) High	b) Both	No WNS	3176.975	3198	3218
a) None	a) Reference	b) Both	Low WNS Mortality	3328	3331	3335
c) 2 km	b) Low	a) Migratory only	Low WNS Mortality	3323	3329	3334
c) 2 km	c) Medium	a) Migratory only	Low WNS Mortality	3243	3258	3273
c) 2 km	d) High	a) Migratory only	Low WNS Mortality	3139	3162	3183.025
c) 2 km	b) Low	b) Both	Low WNS Mortality	3323	3329	3334
c) 2 km	c) Medium	b) Both	Low WNS Mortality	3243	3258	3273
c) 2 km	d) High	b) Both	Low WNS Mortality	3139	3162	3183.025
a) None	a) Reference	b) Both	Medium WNS Mortality	3298	3309	3313
c) 2 km	b) Low	a) Migratory only	Medium WNS Mortality	3289	3301	3307
c) 2 km	c) Medium	a) Migratory only	Medium WNS Mortality	3175	3195	3212.025
c) 2 km	d) High	a) Migratory only	Medium WNS Mortality	3079	3102	3125
c) 2 km	b) Low	b) Both	Medium WNS Mortality	3289	3301	3307
c) 2 km	c) Medium	b) Both	Medium WNS Mortality	3175	3195	3212.025
c) 2 km	d) High	b) Both	Medium WNS Mortality	3079	3102	3125
a) None	a) Reference	b) Both	High WNS Mortality	0	0	0
c) 2 km	b) Low	a) Migratory only	High WNS Mortality	0	0	0
c) 2 km	c) Medium	a) Migratory only	High WNS Mortality	0	0	0
c) 2 km	d) High	a) Migratory only	High WNS Mortality	0	0	0
c) 2 km	b) Low	b) Both	High WNS Mortality	0	0	0
c) 2 km	c) Medium	b) Both	High WNS Mortality	0	0	0
c) 2 km	d) High	b) Both	High WNS Mortality	0	0	0
