# Supplementary material for: Effects of wind energy generation and white-nose syndrome on the viability of the Indiana bat
Source: PeerJ. 2016 Dec 22;4:e2830. doi: 10.7717/peerj.2830 (PMC5183089; doi:10.7717/peerj.2830)
Supplement: Supplemental Information 1 — Data was broken down into 2 files because of size limitations. The data will be published to a USGS webpage (most likely Science Base) concurrently with publication of the article. It is being provided for the reviewers and editors here. [file peerj-04-2830-s001.zip › 2016-23 (Erickson, Indiana Bat Open Data )/IBatData/OutPutData/windPopOutSummary2km.csv]

Year	Buffer	Take	Exposure	WNS	L95	Med	U95
0	a) None	a) Reference	b) Both	No WNS	244681	244681	244681
1	a) None	a) Reference	b) Both	No WNS	244837.506811819	245274.992093856	245714.346228785
2	a) None	a) Reference	b) Both	No WNS	242127.520841014	242890.151556188	243654.047221753
3	a) None	a) Reference	b) Both	No WNS	240413.221736403	241443.192127141	242479.545210655
4	a) None	a) Reference	b) Both	No WNS	239191.421016617	240429.489138358	241722.206473339
5	a) None	a) Reference	b) Both	No WNS	238337.095941726	239771.096809859	241252.591289829
6	a) None	a) Reference	b) Both	No WNS	237770.912435408	239401.510524627	241044.670317201
7	a) None	a) Reference	b) Both	No WNS	237446.291693182	239224.086748059	241017.3448492
8	a) None	a) Reference	b) Both	No WNS	237281.546643417	239183.124800163	241125.311411001
9	a) None	a) Reference	b) Both	No WNS	237248.713684321	239278.828852858	241343.788675334
10	a) None	a) Reference	b) Both	No WNS	237318.584770871	239475.155122988	241646.989898582
11	a) None	a) Reference	b) Both	No WNS	237472.98209352	239740.366911906	242014.416368306
12	a) None	a) Reference	b) Both	No WNS	237694.61215585	240063.290111244	242429.5874614
13	a) None	a) Reference	b) Both	No WNS	237999.2019055	240422.764173697	242879.214546151
14	a) None	a) Reference	b) Both	No WNS	238340.554459312	240822.777170655	243352.786327431
15	a) None	a) Reference	b) Both	No WNS	238684.505903854	241251.198393325	243841.683964454
16	a) None	a) Reference	b) Both	No WNS	239029.754820455	241687.549431078	244341.966040011
17	a) None	a) Reference	b) Both	No WNS	239400.457144411	242132.522682584	244853.702692967
18	a) None	a) Reference	b) Both	No WNS	239772.153974684	242579.168816048	245347.389141288
19	a) None	a) Reference	b) Both	No WNS	240147.370978135	243025.812921366	245831.826411594
20	a) None	a) Reference	b) Both	No WNS	240522.565067764	243467.57301132	246315.444934496
21	a) None	a) Reference	b) Both	No WNS	240894.887102726	243903.87535965	246790.013046878
22	a) None	a) Reference	b) Both	No WNS	241262.203241734	244330.261607756	247254.389178926
23	a) None	a) Reference	b) Both	No WNS	241622.702532142	244740.821208787	247715.219453854
24	a) None	a) Reference	b) Both	No WNS	241964.535216698	245135.718558074	248164.905355324
25	a) None	a) Reference	b) Both	No WNS	242295.503947998	245516.965203653	248599.020019362
26	a) None	a) Reference	b) Both	No WNS	242616.62044463	245890.435862372	249010.873934853
27	a) None	a) Reference	b) Both	No WNS	242927.352090009	246250.99824931	249404.738790688
28	a) None	a) Reference	b) Both	No WNS	243227.354136029	246594.038045132	249783.126151478
29	a) None	a) Reference	b) Both	No WNS	243516.436691721	246922.085915285	250145.99189896
30	a) None	a) Reference	b) Both	No WNS	243794.536819696	247237.619958767	250493.545249496
31	a) None	a) Reference	b) Both	No WNS	244061.694935383	247539.015626014	250826.080999243
0	a) None	a) Reference	a) Migratory only	No WNS	244681	244681	244681
1	a) None	a) Reference	a) Migratory only	No WNS	244837.506811819	245274.992093856	245714.346228785
2	a) None	a) Reference	a) Migratory only	No WNS	242127.520841014	242890.151556188	243654.047221753
3	a) None	a) Reference	a) Migratory only	No WNS	240413.221736403	241443.192127141	242479.545210655
4	a) None	a) Reference	a) Migratory only	No WNS	239191.421016617	240429.489138358	241722.206473339
5	a) None	a) Reference	a) Migratory only	No WNS	238337.095941726	239771.096809859	241252.591289829
6	a) None	a) Reference	a) Migratory only	No WNS	237770.912435408	239401.510524627	241044.670317201
7	a) None	a) Reference	a) Migratory only	No WNS	237446.291693182	239224.086748059	241017.3448492
8	a) None	a) Reference	a) Migratory only	No WNS	237281.546643417	239183.124800163	241125.311411001
9	a) None	a) Reference	a) Migratory only	No WNS	237248.713684321	239278.828852858	241343.788675334
10	a) None	a) Reference	a) Migratory only	No WNS	237318.584770871	239475.155122988	241646.989898582
11	a) None	a) Reference	a) Migratory only	No WNS	237472.98209352	239740.366911906	242014.416368306
12	a) None	a) Reference	a) Migratory only	No WNS	237694.61215585	240063.290111244	242429.5874614
13	a) None	a) Reference	a) Migratory only	No WNS	237999.2019055	240422.764173697	242879.214546151
14	a) None	a) Reference	a) Migratory only	No WNS	238340.554459312	240822.777170655	243352.786327431
15	a) None	a) Reference	a) Migratory only	No WNS	238684.505903854	241251.198393325	243841.683964454
16	a) None	a) Reference	a) Migratory only	No WNS	239029.754820455	241687.549431078	244341.966040011
17	a) None	a) Reference	a) Migratory only	No WNS	239400.457144411	242132.522682584	244853.702692967
18	a) None	a) Reference	a) Migratory only	No WNS	239772.153974684	242579.168816048	245347.389141288
19	a) None	a) Reference	a) Migratory only	No WNS	240147.370978135	243025.812921366	245831.826411594
20	a) None	a) Reference	a) Migratory only	No WNS	240522.565067764	243467.57301132	246315.444934496
21	a) None	a) Reference	a) Migratory only	No WNS	240894.887102726	243903.87535965	246790.013046878
22	a) None	a) Reference	a) Migratory only	No WNS	241262.203241734	244330.261607756	247254.389178926
23	a) None	a) Reference	a) Migratory only	No WNS	241622.702532142	244740.821208787	247715.219453854
24	a) None	a) Reference	a) Migratory only	No WNS	241964.535216698	245135.718558074	248164.905355324
25	a) None	a) Reference	a) Migratory only	No WNS	242295.503947998	245516.965203653	248599.020019362
26	a) None	a) Reference	a) Migratory only	No WNS	242616.62044463	245890.435862372	249010.873934853
27	a) None	a) Reference	a) Migratory only	No WNS	242927.352090009	246250.99824931	249404.738790688
28	a) None	a) Reference	a) Migratory only	No WNS	243227.354136029	246594.038045132	249783.126151478
29	a) None	a) Reference	a) Migratory only	No WNS	243516.436691721	246922.085915285	250145.99189896
30	a) None	a) Reference	a) Migratory only	No WNS	243794.536819696	247237.619958767	250493.545249496
31	a) None	a) Reference	a) Migratory only	No WNS	244061.694935383	247539.015626014	250826.080999243
0	c) 2 km	b) Low	a) Migratory only	No WNS	244681	244681	244681
1	c) 2 km	b) Low	a) Migratory only	No WNS	244688.880330157	245128.712466481	245577.262661945
2	c) 2 km	b) Low	a) Migratory only	No WNS	241821.03070917	242612.896997595	243382.027439811
3	c) 2 km	b) Low	a) Migratory only	No WNS	239961.212747223	241027.469164746	242076.205235711
4	c) 2 km	b) Low	a) Migratory only	No WNS	238543.631083625	239847.810408919	241133.046646607
5	c) 2 km	b) Low	a) Migratory only	No WNS	237402.827049017	238891.358627689	240348.217101663
6	c) 2 km	b) Low	a) Migratory only	No WNS	236487.53166757	238192.085239349	239836.924796441
7	c) 2 km	b) Low	a) Migratory only	No WNS	235803.600321987	237649.075774418	239428.631313748
8	c) 2 km	b) Low	a) Migratory only	No WNS	235216.528471933	237198.582082579	239132.281674117
9	c) 2 km	b) Low	a) Migratory only	No WNS	234771.95954425	236934.435071716	238997.967516419
10	c) 2 km	b) Low	a) Migratory only	No WNS	234512.154449548	236785.304277533	238964.196296383
11	c) 2 km	b) Low	a) Migratory only	No WNS	234764.857810622	237135.288063625	239430.531685563
12	c) 2 km	b) Low	a) Migratory only	No WNS	235128.747853135	237552.937959412	239942.399232588
13	c) 2 km	b) Low	a) Migratory only	No WNS	235515.99092944	238006.272157488	240497.369589716
14	c) 2 km	b) Low	a) Migratory only	No WNS	235938.37635099	238503.953641197	241053.518552682
15	c) 2 km	b) Low	a) Migratory only	No WNS	236386.77455051	239023.007902607	241623.60372499
16	c) 2 km	b) Low	a) Migratory only	No WNS	236852.505121833	239541.299889777	242200.562938752
17	c) 2 km	b) Low	a) Migratory only	No WNS	237304.469489946	240069.688342638	242778.943823357
18	c) 2 km	b) Low	a) Migratory only	No WNS	237749.198603762	240602.8639388	243363.259429384
19	c) 2 km	b) Low	a) Migratory only	No WNS	238231.791089681	241120.379388865	243948.401341804
20	c) 2 km	b) Low	a) Migratory only	No WNS	238718.136690694	241633.810047879	244521.901133972
21	c) 2 km	b) Low	a) Migratory only	No WNS	239156.172043072	242142.968226385	245081.683616084
22	c) 2 km	b) Low	a) Migratory only	No WNS	239579.650155517	242635.094544638	245626.133747202
23	c) 2 km	b) Low	a) Migratory only	No WNS	239994.470029367	243112.754017784	246154.060124848
24	c) 2 km	b) Low	a) Migratory only	No WNS	240399.231261169	243591.801416336	246664.622742791
25	c) 2 km	b) Low	a) Migratory only	No WNS	240792.866362777	244048.693258825	247151.932055568
26	c) 2 km	b) Low	a) Migratory only	No WNS	241175.155940149	244488.609945817	247632.018392542
27	c) 2 km	b) Low	a) Migratory only	No WNS	241545.16794064	244908.208313952	248087.673165506
28	c) 2 km	b) Low	a) Migratory only	No WNS	241902.342634186	245318.813668614	248521.474182133
29	c) 2 km	b) Low	a) Migratory only	No WNS	242247.291554854	245703.312408679	248937.454930271
30	c) 2 km	b) Low	a) Migratory only	No WNS	242593.667479803	246084.787762139	249335.856025933
31	c) 2 km	b) Low	a) Migratory only	No WNS	242926.7426479	246435.404075932	249717.008735654
0	c) 2 km	c) Medium	a) Migratory only	No WNS	244681	244681	244681
1	c) 2 km	c) Medium	a) Migratory only	No WNS	243617.693280905	244168.446837058	244692.392441423
2	c) 2 km	c) Medium	a) Migratory only	No WNS	240143.625292137	241073.225568526	241969.540348503
3	c) 2 km	c) Medium	a) Migratory only	No WNS	237770.750768062	238971.966563562	240140.738771424
4	c) 2 km	c) Medium	a) Migratory only	No WNS	235846.471999695	237264.97419175	238655.83541829
5	c) 2 km	c) Medium	a) Migratory only	No WNS	233609.457384779	235280.730972244	236882.746362689
6	c) 2 km	c) Medium	a) Migratory only	No WNS	231936.629927996	233790.196882934	235578.998613214
7	c) 2 km	c) Medium	a) Migratory only	No WNS	230177.090614739	232262.266279515	234214.721176383
8	c) 2 km	c) Medium	a) Migratory only	No WNS	228693.435726182	230892.46413891	232944.14710354
9	c) 2 km	c) Medium	a) Migratory only	No WNS	227769.644715543	230138.678856958	232304.480075934
10	c) 2 km	c) Medium	a) Migratory only	No WNS	227238.40924106	229731.833107143	231988.648380233
11	c) 2 km	c) Medium	a) Migratory only	No WNS	227499.162073839	230121.356603138	232469.323877935
12	c) 2 km	c) Medium	a) Migratory only	No WNS	227856.245372712	230554.399419676	233017.81112492
13	c) 2 km	c) Medium	a) Migratory only	No WNS	228280.64100981	231009.808638109	233586.155534663
14	c) 2 km	c) Medium	a) Migratory only	No WNS	228747.151480469	231500.239507196	234158.87156523
15	c) 2 km	c) Medium	a) Migratory only	No WNS	229213.632742689	232011.314895495	234745.894242223
16	c) 2 km	c) Medium	a) Migratory only	No WNS	229670.517233119	232545.036654105	235341.663402104
17	c) 2 km	c) Medium	a) Migratory only	No WNS	230158.691205901	233099.001915408	235940.490213513
18	c) 2 km	c) Medium	a) Migratory only	No WNS	230664.795141268	233628.471221126	236537.765720006
19	c) 2 km	c) Medium	a) Migratory only	No WNS	231173.885055366	234156.930275765	237129.901652549
20	c) 2 km	c) Medium	a) Migratory only	No WNS	231682.493159997	234689.421303445	237714.442890043
21	c) 2 km	c) Medium	a) Migratory only	No WNS	232182.889719542	235215.996010742	238300.813481627
22	c) 2 km	c) Medium	a) Migratory only	No WNS	232664.919586151	235744.573343371	238884.717880907
23	c) 2 km	c) Medium	a) Migratory only	No WNS	233141.974394375	236258.360390119	239455.197321531
24	c) 2 km	c) Medium	a) Migratory only	No WNS	233607.460874184	236765.590402865	240011.306855245
25	c) 2 km	c) Medium	a) Migratory only	No WNS	234060.318175727	237267.077598837	240552.383788283
26	c) 2 km	c) Medium	a) Migratory only	No WNS	234487.750393415	237759.367348029	241058.300992577
27	c) 2 km	c) Medium	a) Migratory only	No WNS	234905.988279196	238230.39884657	241553.065918956
28	c) 2 km	c) Medium	a) Migratory only	No WNS	235314.30956806	238694.460135803	242029.629863917
29	c) 2 km	c) Medium	a) Migratory only	No WNS	235713.715941118	239129.686835007	242491.315647044
30	c) 2 km	c) Medium	a) Migratory only	No WNS	236098.981132918	239562.011006496	242937.858125927
31	c) 2 km	c) Medium	a) Migratory only	No WNS	236475.2244371	239974.002807746	243369.728386709
0	c) 2 km	d) High	a) Migratory only	No WNS	244681	244681	244681
1	c) 2 km	d) High	a) Migratory only	No WNS	240657.170958724	241577.717084831	242458.071070172
2	c) 2 km	d) High	a) Migratory only	No WNS	237122.461645674	238342.642826965	239480.08879867
3	c) 2 km	d) High	a) Migratory only	No WNS	234492.126625024	235907.895311139	237365.011869963
4	c) 2 km	d) High	a) Migratory only	No WNS	232572.487252241	234197.686291227	235827.464593508
5	c) 2 km	d) High	a) Migratory only	No WNS	229068.073836432	230972.650026926	232769.623142738
6	c) 2 km	d) High	a) Migratory only	No WNS	226995.745564729	229073.088468348	231099.340056234
7	c) 2 km	d) High	a) Migratory only	No WNS	224226.480197325	226620.727439231	228761.574721132
8	c) 2 km	d) High	a) Migratory only	No WNS	222362.355618145	224891.974299363	227161.644686812
9	c) 2 km	d) High	a) Migratory only	No WNS	221786.544027306	224487.332210018	226881.172159077
10	c) 2 km	d) High	a) Migratory only	No WNS	221590.066294144	224355.771942569	226853.373630708
11	c) 2 km	d) High	a) Migratory only	No WNS	221864.561703977	224713.601855192	227273.565479541
12	c) 2 km	d) High	a) Migratory only	No WNS	222222.751526118	225110.309295652	227766.941451115
13	c) 2 km	d) High	a) Migratory only	No WNS	222581.844990847	225561.389687309	228293.910059372
14	c) 2 km	d) High	a) Migratory only	No WNS	222969.974072667	226042.694844344	228838.111767096
15	c) 2 km	d) High	a) Migratory only	No WNS	223382.411188838	226515.423332675	229394.409311664
16	c) 2 km	d) High	a) Migratory only	No WNS	223813.410362567	227011.827314826	229896.067964384
17	c) 2 km	d) High	a) Migratory only	No WNS	224257.630718384	227519.90239595	230447.198345161
18	c) 2 km	d) High	a) Migratory only	No WNS	224709.205721533	228037.457660048	231040.727467844
19	c) 2 km	d) High	a) Migratory only	No WNS	225162.960846985	228554.044390127	231625.595762911
20	c) 2 km	d) High	a) Migratory only	No WNS	225593.897686485	229051.860525863	232151.630068993
21	c) 2 km	d) High	a) Migratory only	No WNS	226058.376348738	229544.576164088	232664.970697315
22	c) 2 km	d) High	a) Migratory only	No WNS	226518.320117284	230033.039357616	233167.412159549
23	c) 2 km	d) High	a) Migratory only	No WNS	226960.982109316	230501.57532275	233669.120238126
24	c) 2 km	d) High	a) Migratory only	No WNS	227395.31915629	230970.032790704	234180.406173973
25	c) 2 km	d) High	a) Migratory only	No WNS	227821.287171594	231424.358952505	234672.012365502
26	c) 2 km	d) High	a) Migratory only	No WNS	228238.128815577	231859.317867891	235137.480458717
27	c) 2 km	d) High	a) Migratory only	No WNS	228643.656341949	232270.589296354	235608.395262253
28	c) 2 km	d) High	a) Migratory only	No WNS	229040.720552526	232673.752839814	236063.856424612
29	c) 2 km	d) High	a) Migratory only	No WNS	229421.733929374	233069.105931516	236503.195582051
30	c) 2 km	d) High	a) Migratory only	No WNS	229787.978445101	233456.387250918	236920.540566259
31	c) 2 km	d) High	a) Migratory only	No WNS	230143.198989891	233833.761115189	237292.683143061
0	c) 2 km	b) Low	b) Both	No WNS	244681	244681	244681
1	c) 2 km	b) Low	b) Both	No WNS	244688.880330157	245128.712466481	245577.262661945
2	c) 2 km	b) Low	b) Both	No WNS	241821.03070917	242612.896997595	243382.027439811
3	c) 2 km	b) Low	b) Both	No WNS	239961.212747223	241027.469164746	242076.205235711
4	c) 2 km	b) Low	b) Both	No WNS	238543.631083625	239847.810408919	241133.046646607
5	c) 2 km	b) Low	b) Both	No WNS	237402.827049017	238891.358627689	240348.217101663
6	c) 2 km	b) Low	b) Both	No WNS	236487.53166757	238192.085239349	239836.924796441
7	c) 2 km	b) Low	b) Both	No WNS	235803.600321987	237649.075774418	239428.631313748
8	c) 2 km	b) Low	b) Both	No WNS	235216.528471933	237198.582082579	239132.281674117
9	c) 2 km	b) Low	b) Both	No WNS	234771.95954425	236934.435071716	238997.967516419
10	c) 2 km	b) Low	b) Both	No WNS	234512.154449548	236785.304277533	238964.196296383
11	c) 2 km	b) Low	b) Both	No WNS	234764.857810622	237135.288063625	239430.531685563
12	c) 2 km	b) Low	b) Both	No WNS	235128.747853135	237552.937959412	239942.399232588
13	c) 2 km	b) Low	b) Both	No WNS	235515.99092944	238006.272157488	240497.369589716
14	c) 2 km	b) Low	b) Both	No WNS	235938.37635099	238503.953641197	241053.518552682
15	c) 2 km	b) Low	b) Both	No WNS	236386.77455051	239023.007902607	241623.60372499
16	c) 2 km	b) Low	b) Both	No WNS	236852.505121833	239541.299889777	242200.562938752
17	c) 2 km	b) Low	b) Both	No WNS	237304.469489946	240069.688342638	242778.943823357
18	c) 2 km	b) Low	b) Both	No WNS	237749.198603762	240602.8639388	243363.259429384
19	c) 2 km	b) Low	b) Both	No WNS	238231.791089681	241120.379388865	243948.401341804
20	c) 2 km	b) Low	b) Both	No WNS	238718.136690694	241633.810047879	244521.901133972
21	c) 2 km	b) Low	b) Both	No WNS	239156.172043072	242142.968226385	245081.683616084
22	c) 2 km	b) Low	b) Both	No WNS	239579.650155517	242635.094544638	245626.133747202
23	c) 2 km	b) Low	b) Both	No WNS	239994.470029367	243112.754017784	246154.060124848
24	c) 2 km	b) Low	b) Both	No WNS	240399.231261169	243591.801416336	246664.622742791
25	c) 2 km	b) Low	b) Both	No WNS	240792.866362777	244048.693258825	247151.932055568
26	c) 2 km	b) Low	b) Both	No WNS	241175.155940149	244488.609945817	247632.018392542
27	c) 2 km	b) Low	b) Both	No WNS	241545.16794064	244908.208313952	248087.673165506
28	c) 2 km	b) Low	b) Both	No WNS	241902.342634186	245318.813668614	248521.474182133
29	c) 2 km	b) Low	b) Both	No WNS	242247.291554854	245703.312408679	248937.454930271
30	c) 2 km	b) Low	b) Both	No WNS	242593.667479803	246084.787762139	249335.856025933
31	c) 2 km	b) Low	b) Both	No WNS	242926.7426479	246435.404075932	249717.008735654
0	c) 2 km	c) Medium	b) Both	No WNS	244681	244681	244681
1	c) 2 km	c) Medium	b) Both	No WNS	243617.693280905	244168.446837058	244692.392441423
2	c) 2 km	c) Medium	b) Both	No WNS	240143.625292137	241073.225568526	241969.540348503
3	c) 2 km	c) Medium	b) Both	No WNS	237770.750768062	238971.966563562	240140.738771424
4	c) 2 km	c) Medium	b) Both	No WNS	235846.471999695	237264.97419175	238655.83541829
5	c) 2 km	c) Medium	b) Both	No WNS	233609.457384779	235280.730972244	236882.746362689
6	c) 2 km	c) Medium	b) Both	No WNS	231936.629927996	233790.196882934	235578.998613214
7	c) 2 km	c) Medium	b) Both	No WNS	230177.090614739	232262.266279515	234214.721176383
8	c) 2 km	c) Medium	b) Both	No WNS	228693.435726182	230892.46413891	232944.14710354
9	c) 2 km	c) Medium	b) Both	No WNS	227769.644715543	230138.678856958	232304.480075934
10	c) 2 km	c) Medium	b) Both	No WNS	227238.40924106	229731.833107143	231988.648380233
11	c) 2 km	c) Medium	b) Both	No WNS	227499.162073839	230121.356603138	232469.323877935
12	c) 2 km	c) Medium	b) Both	No WNS	227856.245372712	230554.399419676	233017.81112492
13	c) 2 km	c) Medium	b) Both	No WNS	228280.64100981	231009.808638109	233586.155534663
14	c) 2 km	c) Medium	b) Both	No WNS	228747.151480469	231500.239507196	234158.87156523
15	c) 2 km	c) Medium	b) Both	No WNS	229213.632742689	232011.314895495	234745.894242223
16	c) 2 km	c) Medium	b) Both	No WNS	229670.517233119	232545.036654105	235341.663402104
17	c) 2 km	c) Medium	b) Both	No WNS	230158.691205901	233099.001915408	235940.490213513
18	c) 2 km	c) Medium	b) Both	No WNS	230664.795141268	233628.471221126	236537.765720006
19	c) 2 km	c) Medium	b) Both	No WNS	231173.885055366	234156.930275765	237129.901652549
20	c) 2 km	c) Medium	b) Both	No WNS	231682.493159997	234689.421303445	237714.442890043
21	c) 2 km	c) Medium	b) Both	No WNS	232182.889719542	235215.996010742	238300.813481627
22	c) 2 km	c) Medium	b) Both	No WNS	232664.919586151	235744.573343371	238884.717880907
23	c) 2 km	c) Medium	b) Both	No WNS	233141.974394375	236258.360390119	239455.197321531
24	c) 2 km	c) Medium	b) Both	No WNS	233607.460874184	236765.590402865	240011.306855245
25	c) 2 km	c) Medium	b) Both	No WNS	234060.318175727	237267.077598837	240552.383788283
26	c) 2 km	c) Medium	b) Both	No WNS	234487.750393415	237759.367348029	241058.300992577
27	c) 2 km	c) Medium	b) Both	No WNS	234905.988279196	238230.39884657	241553.065918956
28	c) 2 km	c) Medium	b) Both	No WNS	235314.30956806	238694.460135803	242029.629863917
29	c) 2 km	c) Medium	b) Both	No WNS	235713.715941118	239129.686835007	242491.315647044
30	c) 2 km	c) Medium	b) Both	No WNS	236098.981132918	239562.011006496	242937.858125927
31	c) 2 km	c) Medium	b) Both	No WNS	236475.2244371	239974.002807746	243369.728386709
0	c) 2 km	d) High	b) Both	No WNS	244681	244681	244681
1	c) 2 km	d) High	b) Both	No WNS	240657.170958724	241577.717084831	242458.071070172
2	c) 2 km	d) High	b) Both	No WNS	237122.461645674	238342.642826965	239480.08879867
3	c) 2 km	d) High	b) Both	No WNS	234492.126625024	235907.895311139	237365.011869963
4	c) 2 km	d) High	b) Both	No WNS	232572.487252241	234197.686291227	235827.464593508
5	c) 2 km	d) High	b) Both	No WNS	229068.073836432	230972.650026926	232769.623142738
6	c) 2 km	d) High	b) Both	No WNS	226995.745564729	229073.088468348	231099.340056234
7	c) 2 km	d) High	b) Both	No WNS	224226.480197325	226620.727439231	228761.574721132
8	c) 2 km	d) High	b) Both	No WNS	222362.355618145	224891.974299363	227161.644686812
9	c) 2 km	d) High	b) Both	No WNS	221786.544027306	224487.332210018	226881.172159077
10	c) 2 km	d) High	b) Both	No WNS	221590.066294144	224355.771942569	226853.373630708
11	c) 2 km	d) High	b) Both	No WNS	221864.561703977	224713.601855192	227273.565479541
12	c) 2 km	d) High	b) Both	No WNS	222222.751526118	225110.309295652	227766.941451115
13	c) 2 km	d) High	b) Both	No WNS	222581.844990847	225561.389687309	228293.910059372
14	c) 2 km	d) High	b) Both	No WNS	222969.974072667	226042.694844344	228838.111767096
15	c) 2 km	d) High	b) Both	No WNS	223382.411188838	226515.423332675	229394.409311664
16	c) 2 km	d) High	b) Both	No WNS	223813.410362567	227011.827314826	229896.067964384
17	c) 2 km	d) High	b) Both	No WNS	224257.630718384	227519.90239595	230447.198345161
18	c) 2 km	d) High	b) Both	No WNS	224709.205721533	228037.457660048	231040.727467844
19	c) 2 km	d) High	b) Both	No WNS	225162.960846985	228554.044390127	231625.595762911
20	c) 2 km	d) High	b) Both	No WNS	225593.897686485	229051.860525863	232151.630068993
21	c) 2 km	d) High	b) Both	No WNS	226058.376348738	229544.576164088	232664.970697315
22	c) 2 km	d) High	b) Both	No WNS	226518.320117284	230033.039357616	233167.412159549
23	c) 2 km	d) High	b) Both	No WNS	226960.982109316	230501.57532275	233669.120238126
24	c) 2 km	d) High	b) Both	No WNS	227395.31915629	230970.032790704	234180.406173973
25	c) 2 km	d) High	b) Both	No WNS	227821.287171594	231424.358952505	234672.012365502
26	c) 2 km	d) High	b) Both	No WNS	228238.128815577	231859.317867891	235137.480458717
27	c) 2 km	d) High	b) Both	No WNS	228643.656341949	232270.589296354	235608.395262253
28	c) 2 km	d) High	b) Both	No WNS	229040.720552526	232673.752839814	236063.856424612
29	c) 2 km	d) High	b) Both	No WNS	229421.733929374	233069.105931516	236503.195582051
30	c) 2 km	d) High	b) Both	No WNS	229787.978445101	233456.387250918	236920.540566259
31	c) 2 km	d) High	b) Both	No WNS	230143.198989891	233833.761115189	237292.683143061
0	a) None	a) Reference	b) Both	Low WNS Mortality	244681	244681	244681
1	a) None	a) Reference	b) Both	Low WNS Mortality	244837.506811819	245274.992093856	245714.346228785
2	a) None	a) Reference	b) Both	Low WNS Mortality	238797.096160393	239559.066314258	240308.376917923
3	a) None	a) Reference	b) Both	Low WNS Mortality	233205.929089231	234202.893966932	235243.40936051
4	a) None	a) Reference	b) Both	Low WNS Mortality	227695.51344737	228933.082022251	230185.72453948
5	a) None	a) Reference	b) Both	Low WNS Mortality	219327.267426826	220721.932591973	222105.813365637
6	a) None	a) Reference	b) Both	Low WNS Mortality	199220.304272506	200632.949527075	202040.042266289
7	a) None	a) Reference	b) Both	Low WNS Mortality	180307.813903299	181667.303797447	183032.319803727
8	a) None	a) Reference	b) Both	Low WNS Mortality	156452.313472203	157736.718610844	158989.367583753
9	a) None	a) Reference	b) Both	Low WNS Mortality	135440.492213714	136575.969729488	137718.233780175
10	a) None	a) Reference	b) Both	Low WNS Mortality	120950.96630638	121978.591913743	123017.843667936
11	a) None	a) Reference	b) Both	Low WNS Mortality	110798.770946288	111750.666179926	112726.699688578
12	a) None	a) Reference	b) Both	Low WNS Mortality	103659.959254682	104569.816519174	105504.569005951
13	a) None	a) Reference	b) Both	Low WNS Mortality	98701.8359963894	99583.025803674	100489.449517693
14	a) None	a) Reference	b) Both	Low WNS Mortality	95362.98567288	96233.6059640311	97115.7580592737
15	a) None	a) Reference	b) Both	Low WNS Mortality	93278.2552209535	94135.6457555459	95013.0607084059
16	a) None	a) Reference	b) Both	Low WNS Mortality	92158.0404193981	93022.9516507081	93899.8871405356
17	a) None	a) Reference	b) Both	Low WNS Mortality	91816.5123260585	92694.3933255211	93580.3885066486
18	a) None	a) Reference	b) Both	Low WNS Mortality	92118.1346920343	93013.0099602821	93899.688345035
19	a) None	a) Reference	b) Both	Low WNS Mortality	92951.5382800979	93866.6787472828	94774.9580700872
20	a) None	a) Reference	b) Both	Low WNS Mortality	94231.3131174097	95176.3018375119	96110.2663982549
21	a) None	a) Reference	b) Both	Low WNS Mortality	95908.4820050849	96873.3394739428	97837.5718279235
22	a) None	a) Reference	b) Both	Low WNS Mortality	97917.6358410481	98901.9106256741	99903.2905783918
23	a) None	a) Reference	b) Both	Low WNS Mortality	100214.041540842	101225.215238391	102263.187878204
24	a) None	a) Reference	b) Both	Low WNS Mortality	102756.155329376	103805.339885631	104879.961293475
25	a) None	a) Reference	b) Both	Low WNS Mortality	105510.51502459	106604.858927202	107721.504710117
26	a) None	a) Reference	b) Both	Low WNS Mortality	108456.362856223	109600.429538811	110759.649772956
27	a) None	a) Reference	b) Both	Low WNS Mortality	111568.961791639	112764.676226874	113969.247598774
28	a) None	a) Reference	b) Both	Low WNS Mortality	114825.363282196	116076.129916894	117328.306449335
29	a) None	a) Reference	b) Both	Low WNS Mortality	118202.231362456	119509.820666696	120815.661622671
30	a) None	a) Reference	b) Both	Low WNS Mortality	121690.844131088	123049.84717867	124408.399272794
31	a) None	a) Reference	b) Both	Low WNS Mortality	125262.15819897	126679.588826994	128092.072649455
0	a) None	a) Reference	a) Migratory only	Low WNS Mortality	244681	244681	244681
1	a) None	a) Reference	a) Migratory only	Low WNS Mortality	244837.506811819	245274.992093856	245714.346228785
2	a) None	a) Reference	a) Migratory only	Low WNS Mortality	238797.096160393	239559.066314258	240308.376917923
3	a) None	a) Reference	a) Migratory only	Low WNS Mortality	233205.929089231	234202.893966932	235243.40936051
4	a) None	a) Reference	a) Migratory only	Low WNS Mortality	227695.51344737	228933.082022251	230185.72453948
5	a) None	a) Reference	a) Migratory only	Low WNS Mortality	219327.267426826	220721.932591973	222105.813365637
6	a) None	a) Reference	a) Migratory only	Low WNS Mortality	199220.304272506	200632.949527075	202040.042266289
7	a) None	a) Reference	a) Migratory only	Low WNS Mortality	180307.813903299	181667.303797447	183032.319803727
8	a) None	a) Reference	a) Migratory only	Low WNS Mortality	156452.313472203	157736.718610844	158989.367583753
9	a) None	a) Reference	a) Migratory only	Low WNS Mortality	135440.492213714	136575.969729488	137718.233780175
10	a) None	a) Reference	a) Migratory only	Low WNS Mortality	120950.96630638	121978.591913743	123017.843667936
11	a) None	a) Reference	a) Migratory only	Low WNS Mortality	110798.770946288	111750.666179926	112726.699688578
12	a) None	a) Reference	a) Migratory only	Low WNS Mortality	103659.959254682	104569.816519174	105504.569005951
13	a) None	a) Reference	a) Migratory only	Low WNS Mortality	98701.8359963894	99583.025803674	100489.449517693
14	a) None	a) Reference	a) Migratory only	Low WNS Mortality	95362.98567288	96233.6059640311	97115.7580592737
15	a) None	a) Reference	a) Migratory only	Low WNS Mortality	93278.2552209535	94135.6457555459	95013.0607084059
16	a) None	a) Reference	a) Migratory only	Low WNS Mortality	92158.0404193981	93022.9516507081	93899.8871405356
17	a) None	a) Reference	a) Migratory only	Low WNS Mortality	91816.5123260585	92694.3933255211	93580.3885066486
18	a) None	a) Reference	a) Migratory only	Low WNS Mortality	92118.1346920343	93013.0099602821	93899.688345035
19	a) None	a) Reference	a) Migratory only	Low WNS Mortality	92951.5382800979	93866.6787472828	94774.9580700872
20	a) None	a) Reference	a) Migratory only	Low WNS Mortality	94231.3131174097	95176.3018375119	96110.2663982549
21	a) None	a) Reference	a) Migratory only	Low WNS Mortality	95908.4820050849	96873.3394739428	97837.5718279235
22	a) None	a) Reference	a) Migratory only	Low WNS Mortality	97917.6358410481	98901.9106256741	99903.2905783918
23	a) None	a) Reference	a) Migratory only	Low WNS Mortality	100214.041540842	101225.215238391	102263.187878204
24	a) None	a) Reference	a) Migratory only	Low WNS Mortality	102756.155329376	103805.339885631	104879.961293475
25	a) None	a) Reference	a) Migratory only	Low WNS Mortality	105510.51502459	106604.858927202	107721.504710117
26	a) None	a) Reference	a) Migratory only	Low WNS Mortality	108456.362856223	109600.429538811	110759.649772956
27	a) None	a) Reference	a) Migratory only	Low WNS Mortality	111568.961791639	112764.676226874	113969.247598774
28	a) None	a) Reference	a) Migratory only	Low WNS Mortality	114825.363282196	116076.129916894	117328.306449335
29	a) None	a) Reference	a) Migratory only	Low WNS Mortality	118202.231362456	119509.820666696	120815.661622671
30	a) None	a) Reference	a) Migratory only	Low WNS Mortality	121690.844131088	123049.84717867	124408.399272794
31	a) None	a) Reference	a) Migratory only	Low WNS Mortality	125262.15819897	126679.588826994	128092.072649455
0	c) 2 km	b) Low	a) Migratory only	Low WNS Mortality	244681	244681	244681
1	c) 2 km	b) Low	a) Migratory only	Low WNS Mortality	244688.880330157	245128.712466481	245577.262661945
2	c) 2 km	b) Low	a) Migratory only	Low WNS Mortality	238531.147128479	239294.171491267	240073.596210785
3	c) 2 km	b) Low	a) Migratory only	Low WNS Mortality	232824.749596933	233847.669639397	234871.672115486
4	c) 2 km	b) Low	a) Migratory only	Low WNS Mortality	227213.515311844	228454.580509418	229719.605739914
5	c) 2 km	b) Low	a) Migratory only	Low WNS Mortality	218659.618745913	220045.902958315	221447.234388366
6	c) 2 km	b) Low	a) Migratory only	Low WNS Mortality	198360.665993219	199764.796841998	201179.156130257
7	c) 2 km	b) Low	a) Migratory only	Low WNS Mortality	179232.871699463	180647.087942924	181979.965358632
8	c) 2 km	b) Low	a) Migratory only	Low WNS Mortality	155280.832170775	156587.057172375	157809.110970963
9	c) 2 km	b) Low	a) Migratory only	Low WNS Mortality	134176.236250523	135342.999535425	136438.749703349
10	c) 2 km	b) Low	a) Migratory only	Low WNS Mortality	119605.975105568	120673.925882324	121687.047107068
11	c) 2 km	b) Low	a) Migratory only	Low WNS Mortality	109544.464522924	110553.277187026	111508.063230898
12	c) 2 km	b) Low	a) Migratory only	Low WNS Mortality	102497.400495605	103442.326978075	104358.58995367
13	c) 2 km	b) Low	a) Migratory only	Low WNS Mortality	97596.2633631388	98508.2786308828	99391.7218837789
14	c) 2 km	b) Low	a) Migratory only	Low WNS Mortality	94299.3993876067	95187.7310647287	96055.0852289138
15	c) 2 km	b) Low	a) Migratory only	Low WNS Mortality	92227.4147255097	93109.5595800619	93976.472003336
16	c) 2 km	b) Low	a) Migratory only	Low WNS Mortality	91119.3239028368	92006.1252078792	92875.049718475
17	c) 2 km	b) Low	a) Migratory only	Low WNS Mortality	90786.3708572999	91686.0247957456	92566.2158531686
18	c) 2 km	b) Low	a) Migratory only	Low WNS Mortality	91088.5275209333	92009.0517202475	92904.3326576283
19	c) 2 km	b) Low	a) Migratory only	Low WNS Mortality	91919.7102898216	92862.6311828965	93775.0907759719
20	c) 2 km	b) Low	a) Migratory only	Low WNS Mortality	93197.6695930903	94164.1104157923	95100.9922968148
21	c) 2 km	b) Low	a) Migratory only	Low WNS Mortality	94857.6231499423	95854.333364194	96819.5386214945
22	c) 2 km	b) Low	a) Migratory only	Low WNS Mortality	96850.2107619916	97877.6353120231	98876.2281326365
23	c) 2 km	b) Low	a) Migratory only	Low WNS Mortality	99129.8390957349	100187.078934599	101225.457924855
24	c) 2 km	b) Low	a) Migratory only	Low WNS Mortality	101659.840788886	102755.864720169	103830.47171238
25	c) 2 km	b) Low	a) Migratory only	Low WNS Mortality	104408.915468924	105545.278839331	106659.558227536
26	c) 2 km	b) Low	a) Migratory only	Low WNS Mortality	107349.652358756	108532.660042598	109684.894240177
27	c) 2 km	b) Low	a) Migratory only	Low WNS Mortality	110457.636004457	111686.503168545	112881.634468531
28	c) 2 km	b) Low	a) Migratory only	Low WNS Mortality	113710.748838733	114985.003126635	116227.245108352
29	c) 2 km	b) Low	a) Migratory only	Low WNS Mortality	117088.688921909	118414.431444393	119701.015902846
30	c) 2 km	b) Low	a) Migratory only	Low WNS Mortality	120572.618171668	121946.132921703	123286.983417104
31	c) 2 km	b) Low	a) Migratory only	Low WNS Mortality	124144.934023272	125570.267452579	126967.449777041
0	c) 2 km	c) Medium	a) Migratory only	Low WNS Mortality	244681	244681	244681
1	c) 2 km	c) Medium	a) Migratory only	Low WNS Mortality	243617.693280905	244168.446837058	244692.392441423
2	c) 2 km	c) Medium	a) Migratory only	Low WNS Mortality	236983.006614893	237882.097992936	238750.070698861
3	c) 2 km	c) Medium	a) Migratory only	Low WNS Mortality	230986.818618485	232129.078528294	233230.021254574
4	c) 2 km	c) Medium	a) Migratory only	Low WNS Mortality	225128.086079361	226471.777749913	227815.080580606
5	c) 2 km	c) Medium	a) Migratory only	Low WNS Mortality	215952.154508829	217413.2547263	218904.094513892
6	c) 2 km	c) Medium	a) Migratory only	Low WNS Mortality	195331.111724091	196801.185972474	198271.203515816
7	c) 2 km	c) Medium	a) Migratory only	Low WNS Mortality	175858.132572542	177321.1953368	178698.927026481
8	c) 2 km	c) Medium	a) Migratory only	Low WNS Mortality	151725.027615095	153115.67455891	154429.880501161
9	c) 2 km	c) Medium	a) Migratory only	Low WNS Mortality	130759.502660561	131985.246152279	133174.735450698
10	c) 2 km	c) Medium	a) Migratory only	Low WNS Mortality	116320.230303433	117466.165580789	118566.004806461
11	c) 2 km	c) Medium	a) Migratory only	Low WNS Mortality	106446.218875901	107536.090507199	108566.208952072
12	c) 2 km	c) Medium	a) Migratory only	Low WNS Mortality	99521.344111982	100560.19577072	101536.024971728
13	c) 2 km	c) Medium	a) Migratory only	Low WNS Mortality	94704.2743204049	95710.5540845952	96657.0761128303
14	c) 2 km	c) Medium	a) Migratory only	Low WNS Mortality	91459.7629729734	92445.5065364824	93379.23325388
15	c) 2 km	c) Medium	a) Migratory only	Low WNS Mortality	89407.8460137969	90395.8502647998	91311.5596953567
16	c) 2 km	c) Medium	a) Migratory only	Low WNS Mortality	88300.6214591559	89300.5887476554	90204.9922230773
17	c) 2 km	c) Medium	a) Migratory only	Low WNS Mortality	87951.6249858787	88967.5322618218	89870.3005108873
18	c) 2 km	c) Medium	a) Migratory only	Low WNS Mortality	88225.29995738	89258.8950637405	90177.0590917041
19	c) 2 km	c) Medium	a) Migratory only	Low WNS Mortality	89015.4299306518	90066.0886278918	91009.7586368701
20	c) 2 km	c) Medium	a) Migratory only	Low WNS Mortality	90241.8995176119	91315.5957753962	92292.7869999076
21	c) 2 km	c) Medium	a) Migratory only	Low WNS Mortality	91841.3407527762	92941.418920966	93955.5806393226
22	c) 2 km	c) Medium	a) Migratory only	Low WNS Mortality	93765.1632927433	94890.380226801	95948.2185542501
23	c) 2 km	c) Medium	a) Migratory only	Low WNS Mortality	95965.0518171254	97125.2504261249	98224.3988460377
24	c) 2 km	c) Medium	a) Migratory only	Low WNS Mortality	98410.2198940525	99613.4477710359	100745.847961533
25	c) 2 km	c) Medium	a) Migratory only	Low WNS Mortality	101070.675532677	102315.620829501	103491.656278783
26	c) 2 km	c) Medium	a) Migratory only	Low WNS Mortality	103918.925083765	105197.401382549	106428.154570088
27	c) 2 km	c) Medium	a) Migratory only	Low WNS Mortality	106931.360497707	108259.838727824	109536.181017982
28	c) 2 km	c) Medium	a) Migratory only	Low WNS Mortality	110086.650641248	111465.267060198	112784.838207487
29	c) 2 km	c) Medium	a) Migratory only	Low WNS Mortality	113364.744563107	114795.933208105	116163.416142207
30	c) 2 km	c) Medium	a) Migratory only	Low WNS Mortality	116747.245417911	118228.362405916	119650.027883716
31	c) 2 km	c) Medium	a) Migratory only	Low WNS Mortality	120217.240125082	121749.329344861	123227.220089572
0	c) 2 km	d) High	a) Migratory only	Low WNS Mortality	244681	244681	244681
1	c) 2 km	d) High	a) Migratory only	Low WNS Mortality	240657.170958724	241577.717084831	242458.071070172
2	c) 2 km	d) High	a) Migratory only	Low WNS Mortality	234247.082405055	235376.610384296	236446.802577788
3	c) 2 km	d) High	a) Migratory only	Low WNS Mortality	228232.090843865	229528.785562951	230839.733378383
4	c) 2 km	d) High	a) Migratory only	Low WNS Mortality	222506.024473157	223991.896304044	225499.10846455
5	c) 2 km	d) High	a) Migratory only	Low WNS Mortality	212447.639314499	214019.739231823	215666.718485718
6	c) 2 km	d) High	a) Migratory only	Low WNS Mortality	191555.771417801	193140.513669682	194773.815959544
7	c) 2 km	d) High	a) Migratory only	Low WNS Mortality	171547.270883269	173219.500545211	174770.819793481
8	c) 2 km	d) High	a) Migratory only	Low WNS Mortality	147792.832505287	149342.84410228	150759.55350061
9	c) 2 km	d) High	a) Migratory only	Low WNS Mortality	127470.006213027	128817.897912955	130083.577229697
10	c) 2 km	d) High	a) Migratory only	Low WNS Mortality	113492.708193531	114743.089848205	115932.985312685
11	c) 2 km	d) High	a) Migratory only	Low WNS Mortality	103862.183112812	105044.327265364	106148.999843739
12	c) 2 km	d) High	a) Migratory only	Low WNS Mortality	97087.2947108257	98224.8364644984	99279.7258196552
13	c) 2 km	d) High	a) Migratory only	Low WNS Mortality	92383.322739781	93482.2184801167	94500.8222480246
14	c) 2 km	d) High	a) Migratory only	Low WNS Mortality	89203.9236679329	90289.7554014011	91296.4562666572
15	c) 2 km	d) High	a) Migratory only	Low WNS Mortality	87198.4124009826	88278.313961446	89292.4776512426
16	c) 2 km	d) High	a) Migratory only	Low WNS Mortality	86103.0293617109	87196.5904387962	88196.3024541852
17	c) 2 km	d) High	a) Migratory only	Low WNS Mortality	85762.0126018957	86863.9086635421	87863.5148927752
18	c) 2 km	d) High	a) Migratory only	Low WNS Mortality	86026.5113682307	87146.6084338585	88159.7566224611
19	c) 2 km	d) High	a) Migratory only	Low WNS Mortality	86785.6090535514	87932.7652946995	88965.3178623425
20	c) 2 km	d) High	a) Migratory only	Low WNS Mortality	87970.2032831514	89153.019430856	90215.6038711321
21	c) 2 km	d) High	a) Migratory only	Low WNS Mortality	89519.1200523268	90741.0863447742	91833.0239373362
22	c) 2 km	d) High	a) Migratory only	Low WNS Mortality	91382.7992271454	92643.6858026041	93771.7905004507
23	c) 2 km	d) High	a) Migratory only	Low WNS Mortality	93517.0353455407	94819.931363868	95990.1452921798
24	c) 2 km	d) High	a) Migratory only	Low WNS Mortality	95882.7870251203	97241.7635178557	98452.5602120517
25	c) 2 km	d) High	a) Migratory only	Low WNS Mortality	98469.0115355964	99878.8568556495	101129.035188685
26	c) 2 km	d) High	a) Migratory only	Low WNS Mortality	101238.873414708	102694.998864705	103980.068113079
27	c) 2 km	d) High	a) Migratory only	Low WNS Mortality	104167.757585133	105669.833825237	106993.258111524
28	c) 2 km	d) High	a) Migratory only	Low WNS Mortality	107234.773143574	108787.976917005	110165.224273284
29	c) 2 km	d) High	a) Migratory only	Low WNS Mortality	110420.670400613	112027.303962138	113460.921476166
30	c) 2 km	d) High	a) Migratory only	Low WNS Mortality	113701.788212272	115369.748216308	116858.186514942
31	c) 2 km	d) High	a) Migratory only	Low WNS Mortality	117067.674350827	118799.390049525	120345.287048965
0	c) 2 km	b) Low	b) Both	Low WNS Mortality	244681	244681	244681
1	c) 2 km	b) Low	b) Both	Low WNS Mortality	244688.880330157	245128.712466481	245577.262661945
2	c) 2 km	b) Low	b) Both	Low WNS Mortality	238531.147128479	239294.171491267	240073.596210785
3	c) 2 km	b) Low	b) Both	Low WNS Mortality	232824.749596933	233847.669639397	234871.672115486
4	c) 2 km	b) Low	b) Both	Low WNS Mortality	227213.515311844	228454.580509418	229719.605739914
5	c) 2 km	b) Low	b) Both	Low WNS Mortality	218659.618745913	220045.902958315	221447.234388366
6	c) 2 km	b) Low	b) Both	Low WNS Mortality	198360.665993219	199764.796841998	201179.156130257
7	c) 2 km	b) Low	b) Both	Low WNS Mortality	179232.871699463	180647.087942924	181979.965358632
8	c) 2 km	b) Low	b) Both	Low WNS Mortality	155280.832170775	156587.057172375	157809.110970963
9	c) 2 km	b) Low	b) Both	Low WNS Mortality	134176.236250523	135342.999535425	136438.749703349
10	c) 2 km	b) Low	b) Both	Low WNS Mortality	119605.975105568	120673.925882324	121687.047107068
11	c) 2 km	b) Low	b) Both	Low WNS Mortality	109544.464522924	110553.277187026	111508.063230898
12	c) 2 km	b) Low	b) Both	Low WNS Mortality	102497.400495605	103442.326978075	104358.58995367
13	c) 2 km	b) Low	b) Both	Low WNS Mortality	97596.2633631388	98508.2786308828	99391.7218837789
14	c) 2 km	b) Low	b) Both	Low WNS Mortality	94299.3993876067	95187.7310647287	96055.0852289138
15	c) 2 km	b) Low	b) Both	Low WNS Mortality	92227.4147255097	93109.5595800619	93976.472003336
16	c) 2 km	b) Low	b) Both	Low WNS Mortality	91119.3239028368	92006.1252078792	92875.049718475
17	c) 2 km	b) Low	b) Both	Low WNS Mortality	90786.3708572999	91686.0247957456	92566.2158531686
18	c) 2 km	b) Low	b) Both	Low WNS Mortality	91088.5275209333	92009.0517202475	92904.3326576283
19	c) 2 km	b) Low	b) Both	Low WNS Mortality	91919.7102898216	92862.6311828965	93775.0907759719
20	c) 2 km	b) Low	b) Both	Low WNS Mortality	93197.6695930903	94164.1104157923	95100.9922968148
21	c) 2 km	b) Low	b) Both	Low WNS Mortality	94857.6231499423	95854.333364194	96819.5386214945
22	c) 2 km	b) Low	b) Both	Low WNS Mortality	96850.2107619916	97877.6353120231	98876.2281326365
23	c) 2 km	b) Low	b) Both	Low WNS Mortality	99129.8390957349	100187.078934599	101225.457924855
24	c) 2 km	b) Low	b) Both	Low WNS Mortality	101659.840788886	102755.864720169	103830.47171238
25	c) 2 km	b) Low	b) Both	Low WNS Mortality	104408.915468924	105545.278839331	106659.558227536
26	c) 2 km	b) Low	b) Both	Low WNS Mortality	107349.652358756	108532.660042598	109684.894240177
27	c) 2 km	b) Low	b) Both	Low WNS Mortality	110457.636004457	111686.503168545	112881.634468531
28	c) 2 km	b) Low	b) Both	Low WNS Mortality	113710.748838733	114985.003126635	116227.245108352
29	c) 2 km	b) Low	b) Both	Low WNS Mortality	117088.688921909	118414.431444393	119701.015902846
30	c) 2 km	b) Low	b) Both	Low WNS Mortality	120572.618171668	121946.132921703	123286.983417104
31	c) 2 km	b) Low	b) Both	Low WNS Mortality	124144.934023272	125570.267452579	126967.449777041
0	c) 2 km	c) Medium	b) Both	Low WNS Mortality	244681	244681	244681
1	c) 2 km	c) Medium	b) Both	Low WNS Mortality	243617.693280905	244168.446837058	244692.392441423
2	c) 2 km	c) Medium	b) Both	Low WNS Mortality	236983.006614893	237882.097992936	238750.070698861
3	c) 2 km	c) Medium	b) Both	Low WNS Mortality	230986.818618485	232129.078528294	233230.021254574
4	c) 2 km	c) Medium	b) Both	Low WNS Mortality	225128.086079361	226471.777749913	227815.080580606
5	c) 2 km	c) Medium	b) Both	Low WNS Mortality	215952.154508829	217413.2547263	218904.094513892
6	c) 2 km	c) Medium	b) Both	Low WNS Mortality	195331.111724091	196801.185972474	198271.203515816
7	c) 2 km	c) Medium	b) Both	Low WNS Mortality	175858.132572542	177321.1953368	178698.927026481
8	c) 2 km	c) Medium	b) Both	Low WNS Mortality	151725.027615095	153115.67455891	154429.880501161
9	c) 2 km	c) Medium	b) Both	Low WNS Mortality	130759.502660561	131985.246152279	133174.735450698
10	c) 2 km	c) Medium	b) Both	Low WNS Mortality	116320.230303433	117466.165580789	118566.004806461
11	c) 2 km	c) Medium	b) Both	Low WNS Mortality	106446.218875901	107536.090507199	108566.208952072
12	c) 2 km	c) Medium	b) Both	Low WNS Mortality	99521.344111982	100560.19577072	101536.024971728
13	c) 2 km	c) Medium	b) Both	Low WNS Mortality	94704.2743204049	95710.5540845952	96657.0761128303
14	c) 2 km	c) Medium	b) Both	Low WNS Mortality	91459.7629729734	92445.5065364824	93379.23325388
15	c) 2 km	c) Medium	b) Both	Low WNS Mortality	89407.8460137969	90395.8502647998	91311.5596953567
16	c) 2 km	c) Medium	b) Both	Low WNS Mortality	88300.6214591559	89300.5887476554	90204.9922230773
17	c) 2 km	c) Medium	b) Both	Low WNS Mortality	87951.6249858787	88967.5322618218	89870.3005108873
18	c) 2 km	c) Medium	b) Both	Low WNS Mortality	88225.29995738	89258.8950637405	90177.0590917041
19	c) 2 km	c) Medium	b) Both	Low WNS Mortality	89015.4299306518	90066.0886278918	91009.7586368701
20	c) 2 km	c) Medium	b) Both	Low WNS Mortality	90241.8995176119	91315.5957753962	92292.7869999076
21	c) 2 km	c) Medium	b) Both	Low WNS Mortality	91841.3407527762	92941.418920966	93955.5806393226
22	c) 2 km	c) Medium	b) Both	Low WNS Mortality	93765.1632927433	94890.380226801	95948.2185542501
23	c) 2 km	c) Medium	b) Both	Low WNS Mortality	95965.0518171254	97125.2504261249	98224.3988460377
24	c) 2 km	c) Medium	b) Both	Low WNS Mortality	98410.2198940525	99613.4477710359	100745.847961533
25	c) 2 km	c) Medium	b) Both	Low WNS Mortality	101070.675532677	102315.620829501	103491.656278783
26	c) 2 km	c) Medium	b) Both	Low WNS Mortality	103918.925083765	105197.401382549	106428.154570088
27	c) 2 km	c) Medium	b) Both	Low WNS Mortality	106931.360497707	108259.838727824	109536.181017982
28	c) 2 km	c) Medium	b) Both	Low WNS Mortality	110086.650641248	111465.267060198	112784.838207487
29	c) 2 km	c) Medium	b) Both	Low WNS Mortality	113364.744563107	114795.933208105	116163.416142207
30	c) 2 km	c) Medium	b) Both	Low WNS Mortality	116747.245417911	118228.362405916	119650.027883716
31	c) 2 km	c) Medium	b) Both	Low WNS Mortality	120217.240125082	121749.329344861	123227.220089572
0	c) 2 km	d) High	b) Both	Low WNS Mortality	244681	244681	244681
1	c) 2 km	d) High	b) Both	Low WNS Mortality	240657.170958724	241577.717084831	242458.071070172
2	c) 2 km	d) High	b) Both	Low WNS Mortality	234247.082405055	235376.610384296	236446.802577788
3	c) 2 km	d) High	b) Both	Low WNS Mortality	228232.090843865	229528.785562951	230839.733378383
4	c) 2 km	d) High	b) Both	Low WNS Mortality	222506.024473157	223991.896304044	225499.10846455
5	c) 2 km	d) High	b) Both	Low WNS Mortality	212447.639314499	214019.739231823	215666.718485718
6	c) 2 km	d) High	b) Both	Low WNS Mortality	191555.771417801	193140.513669682	194773.815959544
7	c) 2 km	d) High	b) Both	Low WNS Mortality	171547.270883269	173219.500545211	174770.819793481
8	c) 2 km	d) High	b) Both	Low WNS Mortality	147792.832505287	149342.84410228	150759.55350061
9	c) 2 km	d) High	b) Both	Low WNS Mortality	127470.006213027	128817.897912955	130083.577229697
10	c) 2 km	d) High	b) Both	Low WNS Mortality	113492.708193531	114743.089848205	115932.985312685
11	c) 2 km	d) High	b) Both	Low WNS Mortality	103862.183112812	105044.327265364	106148.999843739
12	c) 2 km	d) High	b) Both	Low WNS Mortality	97087.2947108257	98224.8364644984	99279.7258196552
13	c) 2 km	d) High	b) Both	Low WNS Mortality	92383.322739781	93482.2184801167	94500.8222480246
14	c) 2 km	d) High	b) Both	Low WNS Mortality	89203.9236679329	90289.7554014011	91296.4562666572
15	c) 2 km	d) High	b) Both	Low WNS Mortality	87198.4124009826	88278.313961446	89292.4776512426
16	c) 2 km	d) High	b) Both	Low WNS Mortality	86103.0293617109	87196.5904387962	88196.3024541852
17	c) 2 km	d) High	b) Both	Low WNS Mortality	85762.0126018957	86863.9086635421	87863.5148927752
18	c) 2 km	d) High	b) Both	Low WNS Mortality	86026.5113682307	87146.6084338585	88159.7566224611
19	c) 2 km	d) High	b) Both	Low WNS Mortality	86785.6090535514	87932.7652946995	88965.3178623425
20	c) 2 km	d) High	b) Both	Low WNS Mortality	87970.2032831514	89153.019430856	90215.6038711321
21	c) 2 km	d) High	b) Both	Low WNS Mortality	89519.1200523268	90741.0863447742	91833.0239373362
22	c) 2 km	d) High	b) Both	Low WNS Mortality	91382.7992271454	92643.6858026041	93771.7905004507
23	c) 2 km	d) High	b) Both	Low WNS Mortality	93517.0353455407	94819.931363868	95990.1452921798
24	c) 2 km	d) High	b) Both	Low WNS Mortality	95882.7870251203	97241.7635178557	98452.5602120517
25	c) 2 km	d) High	b) Both	Low WNS Mortality	98469.0115355964	99878.8568556495	101129.035188685
26	c) 2 km	d) High	b) Both	Low WNS Mortality	101238.873414708	102694.998864705	103980.068113079
27	c) 2 km	d) High	b) Both	Low WNS Mortality	104167.757585133	105669.833825237	106993.258111524
28	c) 2 km	d) High	b) Both	Low WNS Mortality	107234.773143574	108787.976917005	110165.224273284
29	c) 2 km	d) High	b) Both	Low WNS Mortality	110420.670400613	112027.303962138	113460.921476166
30	c) 2 km	d) High	b) Both	Low WNS Mortality	113701.788212272	115369.748216308	116858.186514942
31	c) 2 km	d) High	b) Both	Low WNS Mortality	117067.674350827	118799.390049525	120345.287048965
0	a) None	a) Reference	b) Both	Medium WNS Mortality	244681	244681	244681
1	a) None	a) Reference	b) Both	Medium WNS Mortality	244837.506811819	245274.992093856	245714.346228785
2	a) None	a) Reference	b) Both	Medium WNS Mortality	236674.053043558	237428.160302867	238183.510750461
3	a) None	a) Reference	b) Both	Medium WNS Mortality	229065.35238114	230077.199458801	231111.988054678
4	a) None	a) Reference	b) Both	Medium WNS Mortality	221652.618979616	222889.040608278	224149.076553692
5	a) None	a) Reference	b) Both	Medium WNS Mortality	209522.059594461	210911.780601914	212299.669532326
6	a) None	a) Reference	b) Both	Medium WNS Mortality	178557.218750385	179837.299577467	181139.553119041
7	a) None	a) Reference	b) Both	Medium WNS Mortality	151292.999844043	152481.10973011	153628.009467962
8	a) None	a) Reference	b) Both	Medium WNS Mortality	116675.902196433	117671.263805786	118605.558297147
9	a) None	a) Reference	b) Both	Medium WNS Mortality	87698.570915179	88448.5045357989	89154.8107185183
10	a) None	a) Reference	b) Both	Medium WNS Mortality	69597.0412815943	70193.4848293258	70764.5432169834
11	a) None	a) Reference	b) Both	Medium WNS Mortality	57780.4473677137	58276.7847775932	58755.2412290031
12	a) None	a) Reference	b) Both	Medium WNS Mortality	49826.7856426205	50252.1226644797	50667.5711259056
13	a) None	a) Reference	b) Both	Medium WNS Mortality	44364.7411322859	44739.0011863949	45120.5250981546
14	a) None	a) Reference	b) Both	Medium WNS Mortality	40578.3738869893	40919.2641487672	41266.2233047969
15	a) None	a) Reference	b) Both	Medium WNS Mortality	37968.6174151426	38284.8611276802	38610.3135178053
16	a) None	a) Reference	b) Both	Medium WNS Mortality	36208.3854237929	36513.8192777092	36824.7684733893
17	a) None	a) Reference	b) Both	Medium WNS Mortality	35094.100081335	35392.7281129226	35698.1946339327
18	a) None	a) Reference	b) Both	Medium WNS Mortality	34488.392807118	34778.6365217759	35080.7824248209
19	a) None	a) Reference	b) Both	Medium WNS Mortality	34282.0075117379	34570.7458893692	34870.8668341161
20	a) None	a) Reference	b) Both	Medium WNS Mortality	34405.058008861	34696.755545931	35000.6834942524
21	a) None	a) Reference	b) Both	Medium WNS Mortality	34809.5906287888	35107.2916803186	35416.5690428007
22	a) None	a) Reference	b) Both	Medium WNS Mortality	35460.5557695714	35763.2327815706	36081.0804208009
23	a) None	a) Reference	b) Both	Medium WNS Mortality	36327.0272230356	36638.7442154685	36963.3384778873
24	a) None	a) Reference	b) Both	Medium WNS Mortality	37388.7274023216	37713.4530762181	38045.608975247
25	a) None	a) Reference	b) Both	Medium WNS Mortality	38631.5385891874	38970.8026395685	39315.3945136089
26	a) None	a) Reference	b) Both	Medium WNS Mortality	40043.684149321	40398.6517355327	40759.3186025127
27	a) None	a) Reference	b) Both	Medium WNS Mortality	41616.0167214882	41988.3281921804	42366.9434361818
28	a) None	a) Reference	b) Both	Medium WNS Mortality	43341.3855114834	43733.166096858	44131.0892591632
29	a) None	a) Reference	b) Both	Medium WNS Mortality	45214.0864784117	45626.9458631613	46046.0695164756
30	a) None	a) Reference	b) Both	Medium WNS Mortality	47230.6933150978	47665.6917794996	48107.2552734289
31	a) None	a) Reference	b) Both	Medium WNS Mortality	49387.4600700899	49844.7317426369	50310.7677057762
0	a) None	a) Reference	a) Migratory only	Medium WNS Mortality	244681	244681	244681
1	a) None	a) Reference	a) Migratory only	Medium WNS Mortality	244837.506811819	245274.992093856	245714.346228785
2	a) None	a) Reference	a) Migratory only	Medium WNS Mortality	236674.053043558	237428.160302867	238183.510750461
3	a) None	a) Reference	a) Migratory only	Medium WNS Mortality	229065.35238114	230077.199458801	231111.988054678
4	a) None	a) Reference	a) Migratory only	Medium WNS Mortality	221652.618979616	222889.040608278	224149.076553692
5	a) None	a) Reference	a) Migratory only	Medium WNS Mortality	209522.059594461	210911.780601914	212299.669532326
6	a) None	a) Reference	a) Migratory only	Medium WNS Mortality	178557.218750385	179837.299577467	181139.553119041
7	a) None	a) Reference	a) Migratory only	Medium WNS Mortality	151292.999844043	152481.10973011	153628.009467962
8	a) None	a) Reference	a) Migratory only	Medium WNS Mortality	116675.902196433	117671.263805786	118605.558297147
9	a) None	a) Reference	a) Migratory only	Medium WNS Mortality	87698.570915179	88448.5045357989	89154.8107185183
10	a) None	a) Reference	a) Migratory only	Medium WNS Mortality	69597.0412815943	70193.4848293258	70764.5432169834
11	a) None	a) Reference	a) Migratory only	Medium WNS Mortality	57780.4473677137	58276.7847775932	58755.2412290031
12	a) None	a) Reference	a) Migratory only	Medium WNS Mortality	49826.7856426205	50252.1226644797	50667.5711259056
13	a) None	a) Reference	a) Migratory only	Medium WNS Mortality	44364.7411322859	44739.0011863949	45120.5250981546
14	a) None	a) Reference	a) Migratory only	Medium WNS Mortality	40578.3738869893	40919.2641487672	41266.2233047969
15	a) None	a) Reference	a) Migratory only	Medium WNS Mortality	37968.6174151426	38284.8611276802	38610.3135178053
16	a) None	a) Reference	a) Migratory only	Medium WNS Mortality	36208.3854237929	36513.8192777092	36824.7684733893
17	a) None	a) Reference	a) Migratory only	Medium WNS Mortality	35094.100081335	35392.7281129226	35698.1946339327
18	a) None	a) Reference	a) Migratory only	Medium WNS Mortality	34488.392807118	34778.6365217759	35080.7824248209
19	a) None	a) Reference	a) Migratory only	Medium WNS Mortality	34282.0075117379	34570.7458893692	34870.8668341161
20	a) None	a) Reference	a) Migratory only	Medium WNS Mortality	34405.058008861	34696.755545931	35000.6834942524
21	a) None	a) Reference	a) Migratory only	Medium WNS Mortality	34809.5906287888	35107.2916803186	35416.5690428007
22	a) None	a) Reference	a) Migratory only	Medium WNS Mortality	35460.5557695714	35763.2327815706	36081.0804208009
23	a) None	a) Reference	a) Migratory only	Medium WNS Mortality	36327.0272230356	36638.7442154685	36963.3384778873
24	a) None	a) Reference	a) Migratory only	Medium WNS Mortality	37388.7274023216	37713.4530762181	38045.608975247
25	a) None	a) Reference	a) Migratory only	Medium WNS Mortality	38631.5385891874	38970.8026395685	39315.3945136089
26	a) None	a) Reference	a) Migratory only	Medium WNS Mortality	40043.684149321	40398.6517355327	40759.3186025127
27	a) None	a) Reference	a) Migratory only	Medium WNS Mortality	41616.0167214882	41988.3281921804	42366.9434361818
28	a) None	a) Reference	a) Migratory only	Medium WNS Mortality	43341.3855114834	43733.166096858	44131.0892591632
29	a) None	a) Reference	a) Migratory only	Medium WNS Mortality	45214.0864784117	45626.9458631613	46046.0695164756
30	a) None	a) Reference	a) Migratory only	Medium WNS Mortality	47230.6933150978	47665.6917794996	48107.2552734289
31	a) None	a) Reference	a) Migratory only	Medium WNS Mortality	49387.4600700899	49844.7317426369	50310.7677057762
0	c) 2 km	b) Low	a) Migratory only	Medium WNS Mortality	244681	244681	244681
1	c) 2 km	b) Low	a) Migratory only	Medium WNS Mortality	244688.880330157	245128.712466481	245577.262661945
2	c) 2 km	b) Low	a) Migratory only	Medium WNS Mortality	236426.087252503	237181.321949892	237956.19092531
3	c) 2 km	b) Low	a) Migratory only	Medium WNS Mortality	228728.88133436	229747.144538596	230774.851062814
4	c) 2 km	b) Low	a) Migratory only	Medium WNS Mortality	221247.465780765	222474.20051024	223717.194754297
5	c) 2 km	b) Low	a) Migratory only	Medium WNS Mortality	208970.295338658	210338.946795194	211717.654486119
6	c) 2 km	b) Low	a) Migratory only	Medium WNS Mortality	177869.322060547	179164.673997783	180397.780672568
7	c) 2 km	b) Low	a) Migratory only	Medium WNS Mortality	150500.392557182	151710.687845617	152843.19104498
8	c) 2 km	b) Low	a) Migratory only	Medium WNS Mortality	115904.02422544	116911.550669261	117866.731637039
9	c) 2 km	b) Low	a) Migratory only	Medium WNS Mortality	86971.1393893916	87725.6652758325	88445.5477376053
10	c) 2 km	b) Low	a) Migratory only	Medium WNS Mortality	68889.4268588798	69504.6071372171	70067.6379973072
11	c) 2 km	b) Low	a) Migratory only	Medium WNS Mortality	57173.3583535912	57686.9718184792	58157.1326093126
12	c) 2 km	b) Low	a) Migratory only	Medium WNS Mortality	49291.4790191438	49731.0486289749	50133.231480608
13	c) 2 km	b) Low	a) Migratory only	Medium WNS Mortality	43871.1172808009	44262.6644450926	44622.400518558
14	c) 2 km	b) Low	a) Migratory only	Medium WNS Mortality	40113.5223845961	40472.7851424597	40806.497609098
15	c) 2 km	b) Low	a) Migratory only	Medium WNS Mortality	37519.129597693	37859.2674755901	38177.3150851486
16	c) 2 km	b) Low	a) Migratory only	Medium WNS Mortality	35781.387395175	36101.5950156386	36407.1352335683
17	c) 2 km	b) Low	a) Migratory only	Medium WNS Mortality	34683.9001351263	34989.8728812508	35285.5778030933
18	c) 2 km	b) Low	a) Migratory only	Medium WNS Mortality	34075.9624735482	34378.2528602028	34671.3051193529
19	c) 2 km	b) Low	a) Migratory only	Medium WNS Mortality	33863.1269568385	34168.5647872604	34462.1409649092
20	c) 2 km	b) Low	a) Migratory only	Medium WNS Mortality	33979.4018717635	34290.4518070396	34587.5410817966
21	c) 2 km	b) Low	a) Migratory only	Medium WNS Mortality	34374.5320950814	34692.8647357435	34995.9658717854
22	c) 2 km	b) Low	a) Migratory only	Medium WNS Mortality	35013.5385348142	35340.1524420174	35651.9981791628
23	c) 2 km	b) Low	a) Migratory only	Medium WNS Mortality	35867.3862628603	36205.0730480704	36526.1729632032
24	c) 2 km	b) Low	a) Migratory only	Medium WNS Mortality	36915.6829787147	37265.8642615968	37598.5707801332
25	c) 2 km	b) Low	a) Migratory only	Medium WNS Mortality	38143.596852544	38509.0396572739	38854.5195185651
26	c) 2 km	b) Low	a) Migratory only	Medium WNS Mortality	39539.4742843007	39922.0902923599	40282.9546999373
27	c) 2 km	b) Low	a) Migratory only	Medium WNS Mortality	41094.3425807768	41495.4713918041	41871.6543394946
28	c) 2 km	b) Low	a) Migratory only	Medium WNS Mortality	42801.1771726347	43222.9649333145	43616.3926992867
29	c) 2 km	b) Low	a) Migratory only	Medium WNS Mortality	44654.3710668937	45097.8979743761	45511.176742161
30	c) 2 km	b) Low	a) Migratory only	Medium WNS Mortality	46649.3826721211	47115.6540531717	47551.1399134281
31	c) 2 km	b) Low	a) Migratory only	Medium WNS Mortality	48780.4011374285	49272.9974202482	49732.4992447169
0	c) 2 km	c) Medium	a) Migratory only	Medium WNS Mortality	244681	244681	244681
1	c) 2 km	c) Medium	a) Migratory only	Medium WNS Mortality	243617.693280905	244168.446837058	244692.392441423
2	c) 2 km	c) Medium	a) Migratory only	Medium WNS Mortality	234955.590334588	235850.745310512	236684.571648821
3	c) 2 km	c) Medium	a) Migratory only	Medium WNS Mortality	227093.865007086	228222.738378355	229308.570152292
4	c) 2 km	c) Medium	a) Migratory only	Medium WNS Mortality	219470.334007394	220786.044378718	222125.383496805
5	c) 2 km	c) Medium	a) Migratory only	Medium WNS Mortality	206764.913348981	208196.625281488	209636.904087121
6	c) 2 km	c) Medium	a) Migratory only	Medium WNS Mortality	175490.92640206	176816.479599177	178128.8935887
7	c) 2 km	c) Medium	a) Migratory only	Medium WNS Mortality	148046.102695611	149285.148726492	150447.492300236
8	c) 2 km	c) Medium	a) Migratory only	Medium WNS Mortality	113662.223677751	114672.448379535	115674.291695763
9	c) 2 km	c) Medium	a) Migratory only	Medium WNS Mortality	85035.7305668962	85820.1005164162	86568.6587005924
10	c) 2 km	c) Medium	a) Migratory only	Medium WNS Mortality	67212.9728148405	67855.0352037556	68448.7862997935
11	c) 2 km	c) Medium	a) Migratory only	Medium WNS Mortality	55725.7429244579	56260.4230315007	56765.7296257037
12	c) 2 km	c) Medium	a) Migratory only	Medium WNS Mortality	47989.4560460889	48457.3385511294	48894.4817115475
13	c) 2 km	c) Medium	a) Migratory only	Medium WNS Mortality	42674.1014586815	43093.7451268663	43491.00714788
14	c) 2 km	c) Medium	a) Migratory only	Medium WNS Mortality	38979.5371846139	39370.3691141914	39738.5577016185
15	c) 2 km	c) Medium	a) Migratory only	Medium WNS Mortality	36430.4146986725	36803.0977987885	37146.8778955487
16	c) 2 km	c) Medium	a) Migratory only	Medium WNS Mortality	34712.3953869285	35072.6321598409	35399.6263762418
17	c) 2 km	c) Medium	a) Migratory only	Medium WNS Mortality	33622.9714541085	33974.2814410793	34289.415113255
18	c) 2 km	c) Medium	a) Migratory only	Medium WNS Mortality	33016.8616498988	33362.8885999199	33676.8957102141
19	c) 2 km	c) Medium	a) Migratory only	Medium WNS Mortality	32798.8070876667	33144.2503697011	33459.8844193722
20	c) 2 km	c) Medium	a) Migratory only	Medium WNS Mortality	32901.2132987413	33250.7865525192	33568.8308396917
21	c) 2 km	c) Medium	a) Migratory only	Medium WNS Mortality	33275.037954875	33630.7068436717	33952.0820384242
22	c) 2 km	c) Medium	a) Migratory only	Medium WNS Mortality	33882.975167146	34249.783346194	34578.171585761
23	c) 2 km	c) Medium	a) Migratory only	Medium WNS Mortality	34700.3526899183	35079.9095077731	35419.1086585732
24	c) 2 km	c) Medium	a) Migratory only	Medium WNS Mortality	35708.7614566096	36103.0858182005	36453.6885249095
25	c) 2 km	c) Medium	a) Migratory only	Medium WNS Mortality	36891.840479943	37301.2556877929	37666.6832860509
26	c) 2 km	c) Medium	a) Migratory only	Medium WNS Mortality	38237.3575942863	38663.9161624648	39045.9322730271
27	c) 2 km	c) Medium	a) Migratory only	Medium WNS Mortality	39736.6205350773	40183.2135602619	40581.9701926755
28	c) 2 km	c) Medium	a) Migratory only	Medium WNS Mortality	41385.7194590809	41852.2106556829	42269.5769730027
29	c) 2 km	c) Medium	a) Migratory only	Medium WNS Mortality	43177.1975868564	43666.0867365788	44101.9940973831
30	c) 2 km	c) Medium	a) Migratory only	Medium WNS Mortality	45105.8271685053	45619.6526017637	46075.544797319
31	c) 2 km	c) Medium	a) Migratory only	Medium WNS Mortality	47167.606448437	47707.1801518891	48187.2692795697
0	c) 2 km	d) High	a) Migratory only	Medium WNS Mortality	244681	244681	244681
1	c) 2 km	d) High	a) Migratory only	Medium WNS Mortality	240657.170958724	241577.717084831	242458.071070172
2	c) 2 km	d) High	a) Migratory only	Medium WNS Mortality	232382.567977219	233484.237455031	234533.125502711
3	c) 2 km	d) High	a) Migratory only	Medium WNS Mortality	224644.977662103	225881.36231225	227157.598026273
4	c) 2 km	d) High	a) Migratory only	Medium WNS Mortality	217199.769955809	218609.315539297	220049.431663831
5	c) 2 km	d) High	a) Migratory only	Medium WNS Mortality	203769.159963252	205193.72796437	206702.160236882
6	c) 2 km	d) High	a) Migratory only	Medium WNS Mortality	172218.172270335	173603.276407331	175076.981542179
7	c) 2 km	d) High	a) Migratory only	Medium WNS Mortality	144438.98019047	145829.83359935	147219.866090934
8	c) 2 km	d) High	a) Migratory only	Medium WNS Mortality	110811.608583527	111939.670059871	113010.378343993
9	c) 2 km	d) High	a) Migratory only	Medium WNS Mortality	82905.1860277135	83788.5757167274	84619.2016738137
10	c) 2 km	d) High	a) Migratory only	Medium WNS Mortality	65565.2494122073	66273.9560442472	66951.1816209478
11	c) 2 km	d) High	a) Migratory only	Medium WNS Mortality	54361.8529256583	54955.1449169996	55509.497531854
12	c) 2 km	d) High	a) Migratory only	Medium WNS Mortality	46820.0748384441	47327.9508719581	47805.6529435045
13	c) 2 km	d) High	a) Migratory only	Medium WNS Mortality	41635.3489786713	42087.8010290909	42521.5431813303
14	c) 2 km	d) High	a) Migratory only	Medium WNS Mortality	38038.8304112275	38456.0570352891	38851.5850041278
15	c) 2 km	d) High	a) Migratory only	Medium WNS Mortality	35551.0735788056	35946.6120522838	36318.0049915085
16	c) 2 km	d) High	a) Migratory only	Medium WNS Mortality	33866.3143494263	34255.7407583001	34612.0472707545
17	c) 2 km	d) High	a) Migratory only	Medium WNS Mortality	32798.6024840483	33180.3049465033	33530.8557394633
18	c) 2 km	d) High	a) Migratory only	Medium WNS Mortality	32197.8061338039	32583.7711886937	32929.1244554423
19	c) 2 km	d) High	a) Migratory only	Medium WNS Mortality	31978.442945852	32369.220454591	32714.4614792151
20	c) 2 km	d) High	a) Migratory only	Medium WNS Mortality	32070.1368279886	32471.3169225785	32818.9574789404
21	c) 2 km	d) High	a) Migratory only	Medium WNS Mortality	32433.0953886952	32843.280804946	33194.3449851601
22	c) 2 km	d) High	a) Migratory only	Medium WNS Mortality	33024.583585953	33445.4725685506	33808.4823113984
23	c) 2 km	d) High	a) Migratory only	Medium WNS Mortality	33817.769117186	34255.0760871792	34629.9010944302
24	c) 2 km	d) High	a) Migratory only	Medium WNS Mortality	34795.9772732013	35252.2418654741	35639.0834401376
25	c) 2 km	d) High	a) Migratory only	Medium WNS Mortality	35947.706862084	36420.6316660666	36822.2755682953
26	c) 2 km	d) High	a) Migratory only	Medium WNS Mortality	37260.4074386006	37749.5617234594	38168.9382589666
27	c) 2 km	d) High	a) Migratory only	Medium WNS Mortality	38723.7288990681	39232.2825831391	39670.4253248852
28	c) 2 km	d) High	a) Migratory only	Medium WNS Mortality	40331.0280275619	40860.3541572001	41319.3728835171
29	c) 2 km	d) High	a) Migratory only	Medium WNS Mortality	42077.0367806872	42629.6661443427	43112.4361479303
30	c) 2 km	d) High	a) Migratory only	Medium WNS Mortality	43955.4451302363	44534.2370519399	45043.3788261538
31	c) 2 km	d) High	a) Migratory only	Medium WNS Mortality	45963.3076695915	46572.0439825265	47108.5301458964
0	c) 2 km	b) Low	b) Both	Medium WNS Mortality	244681	244681	244681
1	c) 2 km	b) Low	b) Both	Medium WNS Mortality	244688.880330157	245128.712466481	245577.262661945
2	c) 2 km	b) Low	b) Both	Medium WNS Mortality	236426.087252503	237181.321949892	237956.19092531
3	c) 2 km	b) Low	b) Both	Medium WNS Mortality	228728.88133436	229747.144538596	230774.851062814
4	c) 2 km	b) Low	b) Both	Medium WNS Mortality	221247.465780765	222474.20051024	223717.194754297
5	c) 2 km	b) Low	b) Both	Medium WNS Mortality	208970.295338658	210338.946795194	211717.654486119
6	c) 2 km	b) Low	b) Both	Medium WNS Mortality	177869.322060547	179164.673997783	180397.780672568
7	c) 2 km	b) Low	b) Both	Medium WNS Mortality	150500.392557182	151710.687845617	152843.19104498
8	c) 2 km	b) Low	b) Both	Medium WNS Mortality	115904.02422544	116911.550669261	117866.731637039
9	c) 2 km	b) Low	b) Both	Medium WNS Mortality	86971.1393893916	87725.6652758325	88445.5477376053
10	c) 2 km	b) Low	b) Both	Medium WNS Mortality	68889.4268588798	69504.6071372171	70067.6379973072
11	c) 2 km	b) Low	b) Both	Medium WNS Mortality	57173.3583535912	57686.9718184792	58157.1326093126
12	c) 2 km	b) Low	b) Both	Medium WNS Mortality	49291.4790191438	49731.0486289749	50133.231480608
13	c) 2 km	b) Low	b) Both	Medium WNS Mortality	43871.1172808009	44262.6644450926	44622.400518558
14	c) 2 km	b) Low	b) Both	Medium WNS Mortality	40113.5223845961	40472.7851424597	40806.497609098
15	c) 2 km	b) Low	b) Both	Medium WNS Mortality	37519.129597693	37859.2674755901	38177.3150851486
16	c) 2 km	b) Low	b) Both	Medium WNS Mortality	35781.387395175	36101.5950156386	36407.1352335683
17	c) 2 km	b) Low	b) Both	Medium WNS Mortality	34683.9001351263	34989.8728812508	35285.5778030933
18	c) 2 km	b) Low	b) Both	Medium WNS Mortality	34075.9624735482	34378.2528602028	34671.3051193529
19	c) 2 km	b) Low	b) Both	Medium WNS Mortality	33863.1269568385	34168.5647872604	34462.1409649092
20	c) 2 km	b) Low	b) Both	Medium WNS Mortality	33979.4018717635	34290.4518070396	34587.5410817966
21	c) 2 km	b) Low	b) Both	Medium WNS Mortality	34374.5320950814	34692.8647357435	34995.9658717854
22	c) 2 km	b) Low	b) Both	Medium WNS Mortality	35013.5385348142	35340.1524420174	35651.9981791628
23	c) 2 km	b) Low	b) Both	Medium WNS Mortality	35867.3862628603	36205.0730480704	36526.1729632032
24	c) 2 km	b) Low	b) Both	Medium WNS Mortality	36915.6829787147	37265.8642615968	37598.5707801332
25	c) 2 km	b) Low	b) Both	Medium WNS Mortality	38143.596852544	38509.0396572739	38854.5195185651
26	c) 2 km	b) Low	b) Both	Medium WNS Mortality	39539.4742843007	39922.0902923599	40282.9546999373
27	c) 2 km	b) Low	b) Both	Medium WNS Mortality	41094.3425807768	41495.4713918041	41871.6543394946
28	c) 2 km	b) Low	b) Both	Medium WNS Mortality	42801.1771726347	43222.9649333145	43616.3926992867
29	c) 2 km	b) Low	b) Both	Medium WNS Mortality	44654.3710668937	45097.8979743761	45511.176742161
30	c) 2 km	b) Low	b) Both	Medium WNS Mortality	46649.3826721211	47115.6540531717	47551.1399134281
31	c) 2 km	b) Low	b) Both	Medium WNS Mortality	48780.4011374285	49272.9974202482	49732.4992447169
0	c) 2 km	c) Medium	b) Both	Medium WNS Mortality	244681	244681	244681
1	c) 2 km	c) Medium	b) Both	Medium WNS Mortality	243617.693280905	244168.446837058	244692.392441423
2	c) 2 km	c) Medium	b) Both	Medium WNS Mortality	234955.590334588	235850.745310512	236684.571648821
3	c) 2 km	c) Medium	b) Both	Medium WNS Mortality	227093.865007086	228222.738378355	229308.570152292
4	c) 2 km	c) Medium	b) Both	Medium WNS Mortality	219470.334007394	220786.044378718	222125.383496805
5	c) 2 km	c) Medium	b) Both	Medium WNS Mortality	206764.913348981	208196.625281488	209636.904087121
6	c) 2 km	c) Medium	b) Both	Medium WNS Mortality	175490.92640206	176816.479599177	178128.8935887
7	c) 2 km	c) Medium	b) Both	Medium WNS Mortality	148046.102695611	149285.148726492	150447.492300236
8	c) 2 km	c) Medium	b) Both	Medium WNS Mortality	113662.223677751	114672.448379535	115674.291695763
9	c) 2 km	c) Medium	b) Both	Medium WNS Mortality	85035.7305668962	85820.1005164162	86568.6587005924
10	c) 2 km	c) Medium	b) Both	Medium WNS Mortality	67212.9728148405	67855.0352037556	68448.7862997935
11	c) 2 km	c) Medium	b) Both	Medium WNS Mortality	55725.7429244579	56260.4230315007	56765.7296257037
12	c) 2 km	c) Medium	b) Both	Medium WNS Mortality	47989.4560460889	48457.3385511294	48894.4817115475
13	c) 2 km	c) Medium	b) Both	Medium WNS Mortality	42674.1014586815	43093.7451268663	43491.00714788
14	c) 2 km	c) Medium	b) Both	Medium WNS Mortality	38979.5371846139	39370.3691141914	39738.5577016185
15	c) 2 km	c) Medium	b) Both	Medium WNS Mortality	36430.4146986725	36803.0977987885	37146.8778955487
16	c) 2 km	c) Medium	b) Both	Medium WNS Mortality	34712.3953869285	35072.6321598409	35399.6263762418
17	c) 2 km	c) Medium	b) Both	Medium WNS Mortality	33622.9714541085	33974.2814410793	34289.415113255
18	c) 2 km	c) Medium	b) Both	Medium WNS Mortality	33016.8616498988	33362.8885999199	33676.8957102141
19	c) 2 km	c) Medium	b) Both	Medium WNS Mortality	32798.8070876667	33144.2503697011	33459.8844193722
20	c) 2 km	c) Medium	b) Both	Medium WNS Mortality	32901.2132987413	33250.7865525192	33568.8308396917
21	c) 2 km	c) Medium	b) Both	Medium WNS Mortality	33275.037954875	33630.7068436717	33952.0820384242
22	c) 2 km	c) Medium	b) Both	Medium WNS Mortality	33882.975167146	34249.783346194	34578.171585761
23	c) 2 km	c) Medium	b) Both	Medium WNS Mortality	34700.3526899183	35079.9095077731	35419.1086585732
24	c) 2 km	c) Medium	b) Both	Medium WNS Mortality	35708.7614566096	36103.0858182005	36453.6885249095
25	c) 2 km	c) Medium	b) Both	Medium WNS Mortality	36891.840479943	37301.2556877929	37666.6832860509
26	c) 2 km	c) Medium	b) Both	Medium WNS Mortality	38237.3575942863	38663.9161624648	39045.9322730271
27	c) 2 km	c) Medium	b) Both	Medium WNS Mortality	39736.6205350773	40183.2135602619	40581.9701926755
28	c) 2 km	c) Medium	b) Both	Medium WNS Mortality	41385.7194590809	41852.2106556829	42269.5769730027
29	c) 2 km	c) Medium	b) Both	Medium WNS Mortality	43177.1975868564	43666.0867365788	44101.9940973831
30	c) 2 km	c) Medium	b) Both	Medium WNS Mortality	45105.8271685053	45619.6526017637	46075.544797319
31	c) 2 km	c) Medium	b) Both	Medium WNS Mortality	47167.606448437	47707.1801518891	48187.2692795697
0	c) 2 km	d) High	b) Both	Medium WNS Mortality	244681	244681	244681
1	c) 2 km	d) High	b) Both	Medium WNS Mortality	240657.170958724	241577.717084831	242458.071070172
2	c) 2 km	d) High	b) Both	Medium WNS Mortality	232382.567977219	233484.237455031	234533.125502711
3	c) 2 km	d) High	b) Both	Medium WNS Mortality	224644.977662103	225881.36231225	227157.598026273
4	c) 2 km	d) High	b) Both	Medium WNS Mortality	217199.769955809	218609.315539297	220049.431663831
5	c) 2 km	d) High	b) Both	Medium WNS Mortality	203769.159963252	205193.72796437	206702.160236882
6	c) 2 km	d) High	b) Both	Medium WNS Mortality	172218.172270335	173603.276407331	175076.981542179
7	c) 2 km	d) High	b) Both	Medium WNS Mortality	144438.98019047	145829.83359935	147219.866090934
8	c) 2 km	d) High	b) Both	Medium WNS Mortality	110811.608583527	111939.670059871	113010.378343993
9	c) 2 km	d) High	b) Both	Medium WNS Mortality	82905.1860277135	83788.5757167274	84619.2016738137
10	c) 2 km	d) High	b) Both	Medium WNS Mortality	65565.2494122073	66273.9560442472	66951.1816209478
11	c) 2 km	d) High	b) Both	Medium WNS Mortality	54361.8529256583	54955.1449169996	55509.497531854
12	c) 2 km	d) High	b) Both	Medium WNS Mortality	46820.0748384441	47327.9508719581	47805.6529435045
13	c) 2 km	d) High	b) Both	Medium WNS Mortality	41635.3489786713	42087.8010290909	42521.5431813303
14	c) 2 km	d) High	b) Both	Medium WNS Mortality	38038.8304112275	38456.0570352891	38851.5850041278
15	c) 2 km	d) High	b) Both	Medium WNS Mortality	35551.0735788056	35946.6120522838	36318.0049915085
16	c) 2 km	d) High	b) Both	Medium WNS Mortality	33866.3143494263	34255.7407583001	34612.0472707545
17	c) 2 km	d) High	b) Both	Medium WNS Mortality	32798.6024840483	33180.3049465033	33530.8557394633
18	c) 2 km	d) High	b) Both	Medium WNS Mortality	32197.8061338039	32583.7711886937	32929.1244554423
19	c) 2 km	d) High	b) Both	Medium WNS Mortality	31978.442945852	32369.220454591	32714.4614792151
20	c) 2 km	d) High	b) Both	Medium WNS Mortality	32070.1368279886	32471.3169225785	32818.9574789404
21	c) 2 km	d) High	b) Both	Medium WNS Mortality	32433.0953886952	32843.280804946	33194.3449851601
22	c) 2 km	d) High	b) Both	Medium WNS Mortality	33024.583585953	33445.4725685506	33808.4823113984
23	c) 2 km	d) High	b) Both	Medium WNS Mortality	33817.769117186	34255.0760871792	34629.9010944302
24	c) 2 km	d) High	b) Both	Medium WNS Mortality	34795.9772732013	35252.2418654741	35639.0834401376
25	c) 2 km	d) High	b) Both	Medium WNS Mortality	35947.706862084	36420.6316660666	36822.2755682953
26	c) 2 km	d) High	b) Both	Medium WNS Mortality	37260.4074386006	37749.5617234594	38168.9382589666
27	c) 2 km	d) High	b) Both	Medium WNS Mortality	38723.7288990681	39232.2825831391	39670.4253248852
28	c) 2 km	d) High	b) Both	Medium WNS Mortality	40331.0280275619	40860.3541572001	41319.3728835171
29	c) 2 km	d) High	b) Both	Medium WNS Mortality	42077.0367806872	42629.6661443427	43112.4361479303
30	c) 2 km	d) High	b) Both	Medium WNS Mortality	43955.4451302363	44534.2370519399	45043.3788261538
31	c) 2 km	d) High	b) Both	Medium WNS Mortality	45963.3076695915	46572.0439825265	47108.5301458964
0	a) None	a) Reference	b) Both	High WNS Mortality	244681	244681	244681
1	a) None	a) Reference	b) Both	High WNS Mortality	244837.506811819	245274.992093856	245714.346228785
2	a) None	a) Reference	b) Both	High WNS Mortality	234710.057124582	235461.374804362	236218.624580388
3	a) None	a) Reference	b) Both	High WNS Mortality	225638.992941208	226638.9687625	227676.37655033
4	a) None	a) Reference	b) Both	High WNS Mortality	217052.168476461	218268.283560297	219522.409844515
5	a) None	a) Reference	b) Both	High WNS Mortality	202117.915693829	203471.399766103	204810.402616485
6	a) None	a) Reference	b) Both	High WNS Mortality	162124.298946247	163328.936893384	164491.347786502
7	a) None	a) Reference	b) Both	High WNS Mortality	129706.9376865	130745.475663072	131783.342417377
8	a) None	a) Reference	b) Both	High WNS Mortality	88035.0598673589	88834.0057774418	89605.3167292086
9	a) None	a) Reference	b) Both	High WNS Mortality	55381.6905147932	55865.4996302833	56336.0263513044
10	a) None	a) Reference	b) Both	High WNS Mortality	37654.4508415597	37985.0688745045	38291.2133969593
11	a) None	a) Reference	b) Both	High WNS Mortality	27356.6935705864	27591.0808476884	27811.9293755489
12	a) None	a) Reference	b) Both	High WNS Mortality	21031.7498644017	21210.4639157726	21377.3529846646
13	a) None	a) Reference	b) Both	High WNS Mortality	16975.0900615592	17117.086250484	17251.5380263348
14	a) None	a) Reference	b) Both	High WNS Mortality	14282.2331993861	14400.4448063049	14514.5315070349
15	a) None	a) Reference	b) Both	High WNS Mortality	12453.6389411999	12555.5371729374	12654.2991429559
16	a) None	a) Reference	b) Both	High WNS Mortality	11194.4930408308	11284.0398267017	11373.6358667998
17	a) None	a) Reference	b) Both	High WNS Mortality	10326.7819183981	10408.4687151775	10491.5766903762
18	a) None	a) Reference	b) Both	High WNS Mortality	9738.55369647247	9815.09492265641	9893.03136994848
19	a) None	a) Reference	b) Both	High WNS Mortality	9356.16106461829	9430.06394965319	9503.97936724042
20	a) None	a) Reference	b) Both	High WNS Mortality	9132.9307116836	9205.10714421245	9276.83779249533
21	a) None	a) Reference	b) Both	High WNS Mortality	9036.12696589064	9107.04055455554	9178.54079656046
22	a) None	a) Reference	b) Both	High WNS Mortality	9042.70165864737	9113.42532064229	9185.25897513417
23	a) None	a) Reference	b) Both	High WNS Mortality	9136.97595644571	9207.93314778448	9280.6076458542
24	a) None	a) Reference	b) Both	High WNS Mortality	9307.95694667845	9379.52578599454	9454.05443767361
25	a) None	a) Reference	b) Both	High WNS Mortality	9547.38449386033	9620.27082214968	9696.49474428245
26	a) None	a) Reference	b) Both	High WNS Mortality	9849.75436974013	9924.55571511488	10002.9754067578
27	a) None	a) Reference	b) Both	High WNS Mortality	10211.2954113246	10288.632057219	10369.8770532918
28	a) None	a) Reference	b) Both	High WNS Mortality	10629.2884479767	10709.6353128097	10794.4521099732
29	a) None	a) Reference	b) Both	High WNS Mortality	11102.3503316513	11186.5319150073	11275.1804429426
30	a) None	a) Reference	b) Both	High WNS Mortality	11629.8727794239	11717.92665527	11811.3132409794
31	a) None	a) Reference	b) Both	High WNS Mortality	12211.7302062364	12304.4600565679	12402.7425016767
0	a) None	a) Reference	a) Migratory only	High WNS Mortality	244681	244681	244681
1	a) None	a) Reference	a) Migratory only	High WNS Mortality	244837.506811819	245274.992093856	245714.346228785
2	a) None	a) Reference	a) Migratory only	High WNS Mortality	234710.057124582	235461.374804362	236218.624580388
3	a) None	a) Reference	a) Migratory only	High WNS Mortality	225638.992941208	226638.9687625	227676.37655033
4	a) None	a) Reference	a) Migratory only	High WNS Mortality	217052.168476461	218268.283560297	219522.409844515
5	a) None	a) Reference	a) Migratory only	High WNS Mortality	202117.915693829	203471.399766103	204810.402616485
6	a) None	a) Reference	a) Migratory only	High WNS Mortality	162124.298946247	163328.936893384	164491.347786502
7	a) None	a) Reference	a) Migratory only	High WNS Mortality	129706.9376865	130745.475663072	131783.342417377
8	a) None	a) Reference	a) Migratory only	High WNS Mortality	88035.0598673589	88834.0057774418	89605.3167292086
9	a) None	a) Reference	a) Migratory only	High WNS Mortality	55381.6905147932	55865.4996302833	56336.0263513044
10	a) None	a) Reference	a) Migratory only	High WNS Mortality	37654.4508415597	37985.0688745045	38291.2133969593
11	a) None	a) Reference	a) Migratory only	High WNS Mortality	27356.6935705864	27591.0808476884	27811.9293755489
12	a) None	a) Reference	a) Migratory only	High WNS Mortality	21031.7498644017	21210.4639157726	21377.3529846646
13	a) None	a) Reference	a) Migratory only	High WNS Mortality	16975.0900615592	17117.086250484	17251.5380263348
14	a) None	a) Reference	a) Migratory only	High WNS Mortality	14282.2331993861	14400.4448063049	14514.5315070349
15	a) None	a) Reference	a) Migratory only	High WNS Mortality	12453.6389411999	12555.5371729374	12654.2991429559
16	a) None	a) Reference	a) Migratory only	High WNS Mortality	11194.4930408308	11284.0398267017	11373.6358667998
17	a) None	a) Reference	a) Migratory only	High WNS Mortality	10326.7819183981	10408.4687151775	10491.5766903762
18	a) None	a) Reference	a) Migratory only	High WNS Mortality	9738.55369647247	9815.09492265641	9893.03136994848
19	a) None	a) Reference	a) Migratory only	High WNS Mortality	9356.16106461829	9430.06394965319	9503.97936724042
20	a) None	a) Reference	a) Migratory only	High WNS Mortality	9132.9307116836	9205.10714421245	9276.83779249533
21	a) None	a) Reference	a) Migratory only	High WNS Mortality	9036.12696589064	9107.04055455554	9178.54079656046
22	a) None	a) Reference	a) Migratory only	High WNS Mortality	9042.70165864737	9113.42532064229	9185.25897513417
23	a) None	a) Reference	a) Migratory only	High WNS Mortality	9136.97595644571	9207.93314778448	9280.6076458542
24	a) None	a) Reference	a) Migratory only	High WNS Mortality	9307.95694667845	9379.52578599454	9454.05443767361
25	a) None	a) Reference	a) Migratory only	High WNS Mortality	9547.38449386033	9620.27082214968	9696.49474428245
26	a) None	a) Reference	a) Migratory only	High WNS Mortality	9849.75436974013	9924.55571511488	10002.9754067578
27	a) None	a) Reference	a) Migratory only	High WNS Mortality	10211.2954113246	10288.632057219	10369.8770532918
28	a) None	a) Reference	a) Migratory only	High WNS Mortality	10629.2884479767	10709.6353128097	10794.4521099732
29	a) None	a) Reference	a) Migratory only	High WNS Mortality	11102.3503316513	11186.5319150073	11275.1804429426
30	a) None	a) Reference	a) Migratory only	High WNS Mortality	11629.8727794239	11717.92665527	11811.3132409794
31	a) None	a) Reference	a) Migratory only	High WNS Mortality	12211.7302062364	12304.4600565679	12402.7425016767
0	c) 2 km	b) Low	a) Migratory only	High WNS Mortality	244681	244681	244681
1	c) 2 km	b) Low	a) Migratory only	High WNS Mortality	244688.880330157	245128.712466481	245577.262661945
2	c) 2 km	b) Low	a) Migratory only	High WNS Mortality	234469.366826626	235225.147824208	236002.800101978
3	c) 2 km	b) Low	a) Migratory only	High WNS Mortality	225312.2291807	226340.141756717	227363.91324489
4	c) 2 km	b) Low	a) Migratory only	High WNS Mortality	216678.7480445	217894.073784153	219124.789995173
5	c) 2 km	b) Low	a) Migratory only	High WNS Mortality	201618.465870967	202986.175107488	204319.660008605
6	c) 2 km	b) Low	a) Migratory only	High WNS Mortality	161516.685977296	162748.228227885	163902.985783544
7	c) 2 km	b) Low	a) Migratory only	High WNS Mortality	129078.046116171	130145.031053731	131139.171438905
8	c) 2 km	b) Low	a) Migratory only	High WNS Mortality	87560.8242938422	88335.3423676143	89118.037017747
9	c) 2 km	b) Low	a) Migratory only	High WNS Mortality	54962.8032415028	55461.9827678192	55945.5222052584
10	c) 2 km	b) Low	a) Migratory only	High WNS Mortality	37321.5614580783	37648.9943103351	37968.0386334754
11	c) 2 km	b) Low	a) Migratory only	High WNS Mortality	27101.9746112332	27337.7647056607	27565.0809006043
12	c) 2 km	b) Low	a) Migratory only	High WNS Mortality	20824.9521243937	21007.1044182759	21176.6399012677
13	c) 2 km	b) Low	a) Migratory only	High WNS Mortality	16798.8756340643	16946.5964360576	17079.9771695786
14	c) 2 km	b) Low	a) Migratory only	High WNS Mortality	14129.5174416078	14252.4484466218	14363.2092447108
15	c) 2 km	b) Low	a) Migratory only	High WNS Mortality	12315.1636641946	12421.5907048584	12517.4139552413
16	c) 2 km	b) Low	a) Migratory only	High WNS Mortality	11067.4516225071	11160.8371162366	11245.3491590611
17	c) 2 km	b) Low	a) Migratory only	High WNS Mortality	10204.6886337265	10291.2668810619	10370.3492793097
18	c) 2 km	b) Low	a) Migratory only	High WNS Mortality	9619.63760002414	9701.25865423388	9777.07520623101
19	c) 2 km	b) Low	a) Migratory only	High WNS Mortality	9239.40032419665	9318.74913429235	9391.62469695668
20	c) 2 km	b) Low	a) Migratory only	High WNS Mortality	9017.98027896019	9094.24295584973	9165.66907492741
21	c) 2 km	b) Low	a) Migratory only	High WNS Mortality	8921.64355625115	8995.9969414394	9065.93665162876
22	c) 2 km	b) Low	a) Migratory only	High WNS Mortality	8926.23186643044	9001.11153631326	9071.72525698727
23	c) 2 km	b) Low	a) Migratory only	High WNS Mortality	9017.18245595249	9093.40191048372	9164.6811352251
24	c) 2 km	b) Low	a) Migratory only	High WNS Mortality	9183.7513919988	9261.88616235463	9334.98462810904
25	c) 2 km	b) Low	a) Migratory only	High WNS Mortality	9418.10332833548	9498.81531269432	9574.10863792662
26	c) 2 km	b) Low	a) Migratory only	High WNS Mortality	9714.75512517045	9798.38270799516	9876.57542992879
27	c) 2 km	b) Low	a) Migratory only	High WNS Mortality	10069.9432936638	10156.9241479525	10238.5239431962
28	c) 2 km	b) Low	a) Migratory only	High WNS Mortality	10481.1757380127	10572.0723669656	10657.3363422707
29	c) 2 km	b) Low	a) Migratory only	High WNS Mortality	10946.8850399514	11042.4122710404	11131.5808870989
30	c) 2 km	b) Low	a) Migratory only	High WNS Mortality	11466.3369237523	11566.999271384	11660.5825836696
31	c) 2 km	b) Low	a) Migratory only	High WNS Mortality	12039.471225452	12145.7016321316	12244.2275617819
0	c) 2 km	c) Medium	a) Migratory only	High WNS Mortality	244681	244681	244681
1	c) 2 km	c) Medium	a) Migratory only	High WNS Mortality	243617.693280905	244168.446837058	244692.392441423
2	c) 2 km	c) Medium	a) Migratory only	High WNS Mortality	233098.02320324	233965.094362422	234804.067780557
3	c) 2 km	c) Medium	a) Migratory only	High WNS Mortality	223855.141505865	224963.02025958	226044.02974751
4	c) 2 km	c) Medium	a) Migratory only	High WNS Mortality	215149.271428202	216432.210265581	217748.981631746
5	c) 2 km	c) Medium	a) Migratory only	High WNS Mortality	199773.854526357	201165.001160464	202553.892809287
6	c) 2 km	c) Medium	a) Migratory only	High WNS Mortality	159589.501657442	160814.486366512	162024.571323254
7	c) 2 km	c) Medium	a) Migratory only	High WNS Mortality	127194.208614544	128282.717124086	129333.910109645
8	c) 2 km	c) Medium	a) Migratory only	High WNS Mortality	86050.3860736893	86863.6226252383	87698.1727587957
9	c) 2 km	c) Medium	a) Migratory only	High WNS Mortality	53895.6286581045	54403.1946363108	54910.6684074064
10	c) 2 km	c) Medium	a) Migratory only	High WNS Mortality	36521.2424853691	36862.4430519767	37196.1867943669
11	c) 2 km	c) Medium	a) Migratory only	High WNS Mortality	26490.8083527588	26737.2054404329	26974.8326520681
12	c) 2 km	c) Medium	a) Migratory only	High WNS Mortality	20336.622753781	20523.5180086772	20702.5840913099
13	c) 2 km	c) Medium	a) Migratory only	High WNS Mortality	16386.0348540722	16538.657557202	16680.4261736681
14	c) 2 km	c) Medium	a) Migratory only	High WNS Mortality	13766.3829145765	13895.6236516517	14015.5388049167
15	c) 2 km	c) Medium	a) Migratory only	High WNS Mortality	11987.1246175606	12099.6664380345	12204.6195337439
16	c) 2 km	c) Medium	a) Migratory only	High WNS Mortality	10758.9286109738	10862.4672836695	10957.140878135
17	c) 2 km	c) Medium	a) Migratory only	High WNS Mortality	9911.37214040967	10008.3395812541	10096.9902778174
18	c) 2 km	c) Medium	a) Migratory only	High WNS Mortality	9335.30983318509	9428.29389922128	9511.55690669782
19	c) 2 km	c) Medium	a) Migratory only	High WNS Mortality	8960.0541677432	9050.91030102258	9130.72186436246
20	c) 2 km	c) Medium	a) Migratory only	High WNS Mortality	8738.85861319384	8828.27132848742	8905.79568437751
21	c) 2 km	c) Medium	a) Migratory only	High WNS Mortality	8640.51435003449	8728.3829039221	8805.3510069368
22	c) 2 km	c) Medium	a) Migratory only	High WNS Mortality	8640.11375660771	8729.18884032021	8806.29696777244
23	c) 2 km	c) Medium	a) Migratory only	High WNS Mortality	8725.42601125216	8815.24842014128	8892.7566436303
24	c) 2 km	c) Medium	a) Migratory only	High WNS Mortality	8884.2225131961	8975.63681834667	9054.58408936013
25	c) 2 km	c) Medium	a) Migratory only	High WNS Mortality	9108.84798633734	9202.90169480209	9284.56697343962
26	c) 2 km	c) Medium	a) Migratory only	High WNS Mortality	9393.60078747143	9491.32438422007	9575.04250161641
27	c) 2 km	c) Medium	a) Migratory only	High WNS Mortality	9734.59883509106	9836.38976177863	9922.59805469846
28	c) 2 km	c) Medium	a) Migratory only	High WNS Mortality	10129.8437939511	10236.7440593921	10326.8387630613
29	c) 2 km	c) Medium	a) Migratory only	High WNS Mortality	10578.0184792935	10690.4443085707	10785.1230108875
30	c) 2 km	c) Medium	a) Migratory only	High WNS Mortality	11078.8376376527	11196.619077411	11296.5950238791
31	c) 2 km	c) Medium	a) Migratory only	High WNS Mortality	11631.9551721468	11755.3253089382	11861.1261324108
0	c) 2 km	d) High	a) Migratory only	High WNS Mortality	244681	244681	244681
1	c) 2 km	d) High	a) Migratory only	High WNS Mortality	240657.170958724	241577.717084831	242458.071070172
2	c) 2 km	d) High	a) Migratory only	High WNS Mortality	230671.912883287	231729.901519453	232764.067893457
3	c) 2 km	d) High	a) Migratory only	High WNS Mortality	221626.129453283	222830.693588061	224087.470922194
4	c) 2 km	d) High	a) Migratory only	High WNS Mortality	213101.968150418	214457.161974509	215865.862499502
5	c) 2 km	d) High	a) Migratory only	High WNS Mortality	197053.066233074	198423.994371605	199875.374140993
6	c) 2 km	d) High	a) Migratory only	High WNS Mortality	156593.00794919	157891.139835552	159219.085246163
7	c) 2 km	d) High	a) Migratory only	High WNS Mortality	124032.866843924	125250.222300002	126464.475217382
8	c) 2 km	d) High	a) Migratory only	High WNS Mortality	83950.1630395749	84856.1406610163	85702.8353603397
9	c) 2 km	d) High	a) Migratory only	High WNS Mortality	52565.1213759723	53131.3631563538	53655.7899464741
10	c) 2 km	d) High	a) Migratory only	High WNS Mortality	35612.8193491107	35999.2389254872	36362.7328887808
11	c) 2 km	d) High	a) Migratory only	High WNS Mortality	25836.5032894862	26111.8042091539	26377.0970764918
12	c) 2 km	d) High	a) Migratory only	High WNS Mortality	19834.4023192108	20045.9844788916	20249.8014818393
13	c) 2 km	d) High	a) Migratory only	High WNS Mortality	15982.2603056133	16154.4159849087	16317.7892384169
14	c) 2 km	d) High	a) Migratory only	High WNS Mortality	13429.1379223969	13572.3961098066	13706.8641177194
15	c) 2 km	d) High	a) Migratory only	High WNS Mortality	11694.2533280863	11817.3020181121	11932.966938025
16	c) 2 km	d) High	a) Migratory only	High WNS Mortality	10498.441394579	10608.1601008484	10713.2778291507
17	c) 2 km	d) High	a) Migratory only	High WNS Mortality	9671.07063539484	9774.33581233783	9871.42915752664
18	c) 2 km	d) High	a) Migratory only	High WNS Mortality	9109.2357225702	9207.79185580932	9300.96578388832
19	c) 2 km	d) High	a) Migratory only	High WNS Mortality	8741.86295275428	8838.65956532194	8928.83160609035
20	c) 2 km	d) High	a) Migratory only	High WNS Mortality	8523.46374338253	8620.92014747858	8708.08571095787
21	c) 2 km	d) High	a) Migratory only	High WNS Mortality	8424.2994078567	8523.23422336809	8610.22622483409
22	c) 2 km	d) High	a) Migratory only	High WNS Mortality	8426.21094465969	8524.1305226171	8611.16837338988
23	c) 2 km	d) High	a) Migratory only	High WNS Mortality	8507.16665669009	8608.15662005659	8696.02585295862
24	c) 2 km	d) High	a) Migratory only	High WNS Mortality	8661.32699918859	8764.66091399689	8854.11684346249
25	c) 2 km	d) High	a) Migratory only	High WNS Mortality	8879.0261474908	8985.75243604054	9078.4149806373
26	c) 2 km	d) High	a) Migratory only	High WNS Mortality	9155.78710785164	9266.61292464377	9363.00895392507
27	c) 2 km	d) High	a) Migratory only	High WNS Mortality	9487.83259185162	9603.66695278651	9704.17223587538
28	c) 2 km	d) High	a) Migratory only	High WNS Mortality	9872.77017830756	9994.32063009278	10098.7048685011
29	c) 2 km	d) High	a) Migratory only	High WNS Mortality	10309.5695422425	10437.0674846255	10546.1919196503
30	c) 2 km	d) High	a) Migratory only	High WNS Mortality	10797.5036118444	10931.375299581	11045.7529765555
31	c) 2 km	d) High	a) Migratory only	High WNS Mortality	11336.0141244152	11476.9354828972	11597.1645422068
0	c) 2 km	b) Low	b) Both	High WNS Mortality	244681	244681	244681
1	c) 2 km	b) Low	b) Both	High WNS Mortality	244688.880330157	245128.712466481	245577.262661945
2	c) 2 km	b) Low	b) Both	High WNS Mortality	234469.366826626	235225.147824208	236002.800101978
3	c) 2 km	b) Low	b) Both	High WNS Mortality	225312.2291807	226340.141756717	227363.91324489
4	c) 2 km	b) Low	b) Both	High WNS Mortality	216678.7480445	217894.073784153	219124.789995173
5	c) 2 km	b) Low	b) Both	High WNS Mortality	201618.465870967	202986.175107488	204319.660008605
6	c) 2 km	b) Low	b) Both	High WNS Mortality	161516.685977296	162748.228227885	163902.985783544
7	c) 2 km	b) Low	b) Both	High WNS Mortality	129078.046116171	130145.031053731	131139.171438905
8	c) 2 km	b) Low	b) Both	High WNS Mortality	87560.8242938422	88335.3423676143	89118.037017747
9	c) 2 km	b) Low	b) Both	High WNS Mortality	54962.8032415028	55461.9827678192	55945.5222052584
10	c) 2 km	b) Low	b) Both	High WNS Mortality	37321.5614580783	37648.9943103351	37968.0386334754
11	c) 2 km	b) Low	b) Both	High WNS Mortality	27101.9746112332	27337.7647056607	27565.0809006043
12	c) 2 km	b) Low	b) Both	High WNS Mortality	20824.9521243937	21007.1044182759	21176.6399012677
13	c) 2 km	b) Low	b) Both	High WNS Mortality	16798.8756340643	16946.5964360576	17079.9771695786
14	c) 2 km	b) Low	b) Both	High WNS Mortality	14129.5174416078	14252.4484466218	14363.2092447108
15	c) 2 km	b) Low	b) Both	High WNS Mortality	12315.1636641946	12421.5907048584	12517.4139552413
16	c) 2 km	b) Low	b) Both	High WNS Mortality	11067.4516225071	11160.8371162366	11245.3491590611
17	c) 2 km	b) Low	b) Both	High WNS Mortality	10204.6886337265	10291.2668810619	10370.3492793097
18	c) 2 km	b) Low	b) Both	High WNS Mortality	9619.63760002414	9701.25865423388	9777.07520623101
19	c) 2 km	b) Low	b) Both	High WNS Mortality	9239.40032419665	9318.74913429235	9391.62469695668
20	c) 2 km	b) Low	b) Both	High WNS Mortality	9017.98027896019	9094.24295584973	9165.66907492741
21	c) 2 km	b) Low	b) Both	High WNS Mortality	8921.64355625115	8995.9969414394	9065.93665162876
22	c) 2 km	b) Low	b) Both	High WNS Mortality	8926.23186643044	9001.11153631326	9071.72525698727
23	c) 2 km	b) Low	b) Both	High WNS Mortality	9017.18245595249	9093.40191048372	9164.6811352251
24	c) 2 km	b) Low	b) Both	High WNS Mortality	9183.7513919988	9261.88616235463	9334.98462810904
25	c) 2 km	b) Low	b) Both	High WNS Mortality	9418.10332833548	9498.81531269432	9574.10863792662
26	c) 2 km	b) Low	b) Both	High WNS Mortality	9714.75512517045	9798.38270799516	9876.57542992879
27	c) 2 km	b) Low	b) Both	High WNS Mortality	10069.9432936638	10156.9241479525	10238.5239431962
28	c) 2 km	b) Low	b) Both	High WNS Mortality	10481.1757380127	10572.0723669656	10657.3363422707
29	c) 2 km	b) Low	b) Both	High WNS Mortality	10946.8850399514	11042.4122710404	11131.5808870989
30	c) 2 km	b) Low	b) Both	High WNS Mortality	11466.3369237523	11566.999271384	11660.5825836696
31	c) 2 km	b) Low	b) Both	High WNS Mortality	12039.471225452	12145.7016321316	12244.2275617819
0	c) 2 km	c) Medium	b) Both	High WNS Mortality	244681	244681	244681
1	c) 2 km	c) Medium	b) Both	High WNS Mortality	243617.693280905	244168.446837058	244692.392441423
2	c) 2 km	c) Medium	b) Both	High WNS Mortality	233098.02320324	233965.094362422	234804.067780557
3	c) 2 km	c) Medium	b) Both	High WNS Mortality	223855.141505865	224963.02025958	226044.02974751
4	c) 2 km	c) Medium	b) Both	High WNS Mortality	215149.271428202	216432.210265581	217748.981631746
5	c) 2 km	c) Medium	b) Both	High WNS Mortality	199773.854526357	201165.001160464	202553.892809287
6	c) 2 km	c) Medium	b) Both	High WNS Mortality	159589.501657442	160814.486366512	162024.571323254
7	c) 2 km	c) Medium	b) Both	High WNS Mortality	127194.208614544	128282.717124086	129333.910109645
8	c) 2 km	c) Medium	b) Both	High WNS Mortality	86050.3860736893	86863.6226252383	87698.1727587957
9	c) 2 km	c) Medium	b) Both	High WNS Mortality	53895.6286581045	54403.1946363108	54910.6684074064
10	c) 2 km	c) Medium	b) Both	High WNS Mortality	36521.2424853691	36862.4430519767	37196.1867943669
11	c) 2 km	c) Medium	b) Both	High WNS Mortality	26490.8083527588	26737.2054404329	26974.8326520681
12	c) 2 km	c) Medium	b) Both	High WNS Mortality	20336.622753781	20523.5180086772	20702.5840913099
13	c) 2 km	c) Medium	b) Both	High WNS Mortality	16386.0348540722	16538.657557202	16680.4261736681
14	c) 2 km	c) Medium	b) Both	High WNS Mortality	13766.3829145765	13895.6236516517	14015.5388049167
15	c) 2 km	c) Medium	b) Both	High WNS Mortality	11987.1246175606	12099.6664380345	12204.6195337439
16	c) 2 km	c) Medium	b) Both	High WNS Mortality	10758.9286109738	10862.4672836695	10957.140878135
17	c) 2 km	c) Medium	b) Both	High WNS Mortality	9911.37214040967	10008.3395812541	10096.9902778174
18	c) 2 km	c) Medium	b) Both	High WNS Mortality	9335.30983318509	9428.29389922128	9511.55690669782
19	c) 2 km	c) Medium	b) Both	High WNS Mortality	8960.0541677432	9050.91030102258	9130.72186436246
20	c) 2 km	c) Medium	b) Both	High WNS Mortality	8738.85861319384	8828.27132848742	8905.79568437751
21	c) 2 km	c) Medium	b) Both	High WNS Mortality	8640.51435003449	8728.3829039221	8805.3510069368
22	c) 2 km	c) Medium	b) Both	High WNS Mortality	8640.11375660771	8729.18884032021	8806.29696777244
23	c) 2 km	c) Medium	b) Both	High WNS Mortality	8725.42601125216	8815.24842014128	8892.7566436303
24	c) 2 km	c) Medium	b) Both	High WNS Mortality	8884.2225131961	8975.63681834667	9054.58408936013
25	c) 2 km	c) Medium	b) Both	High WNS Mortality	9108.84798633734	9202.90169480209	9284.56697343962
26	c) 2 km	c) Medium	b) Both	High WNS Mortality	9393.60078747143	9491.32438422007	9575.04250161641
27	c) 2 km	c) Medium	b) Both	High WNS Mortality	9734.59883509106	9836.38976177863	9922.59805469846
28	c) 2 km	c) Medium	b) Both	High WNS Mortality	10129.8437939511	10236.7440593921	10326.8387630613
29	c) 2 km	c) Medium	b) Both	High WNS Mortality	10578.0184792935	10690.4443085707	10785.1230108875
30	c) 2 km	c) Medium	b) Both	High WNS Mortality	11078.8376376527	11196.619077411	11296.5950238791
31	c) 2 km	c) Medium	b) Both	High WNS Mortality	11631.9551721468	11755.3253089382	11861.1261324108
0	c) 2 km	d) High	b) Both	High WNS Mortality	244681	244681	244681
1	c) 2 km	d) High	b) Both	High WNS Mortality	240657.170958724	241577.717084831	242458.071070172
2	c) 2 km	d) High	b) Both	High WNS Mortality	230671.912883287	231729.901519453	232764.067893457
3	c) 2 km	d) High	b) Both	High WNS Mortality	221626.129453283	222830.693588061	224087.470922194
4	c) 2 km	d) High	b) Both	High WNS Mortality	213101.968150418	214457.161974509	215865.862499502
5	c) 2 km	d) High	b) Both	High WNS Mortality	197053.066233074	198423.994371605	199875.374140993
6	c) 2 km	d) High	b) Both	High WNS Mortality	156593.00794919	157891.139835552	159219.085246163
7	c) 2 km	d) High	b) Both	High WNS Mortality	124032.866843924	125250.222300002	126464.475217382
8	c) 2 km	d) High	b) Both	High WNS Mortality	83950.1630395749	84856.1406610163	85702.8353603397
9	c) 2 km	d) High	b) Both	High WNS Mortality	52565.1213759723	53131.3631563538	53655.7899464741
10	c) 2 km	d) High	b) Both	High WNS Mortality	35612.8193491107	35999.2389254872	36362.7328887808
11	c) 2 km	d) High	b) Both	High WNS Mortality	25836.5032894862	26111.8042091539	26377.0970764918
12	c) 2 km	d) High	b) Both	High WNS Mortality	19834.4023192108	20045.9844788916	20249.8014818393
13	c) 2 km	d) High	b) Both	High WNS Mortality	15982.2603056133	16154.4159849087	16317.7892384169
14	c) 2 km	d) High	b) Both	High WNS Mortality	13429.1379223969	13572.3961098066	13706.8641177194
15	c) 2 km	d) High	b) Both	High WNS Mortality	11694.2533280863	11817.3020181121	11932.966938025
16	c) 2 km	d) High	b) Both	High WNS Mortality	10498.441394579	10608.1601008484	10713.2778291507
17	c) 2 km	d) High	b) Both	High WNS Mortality	9671.07063539484	9774.33581233783	9871.42915752664
18	c) 2 km	d) High	b) Both	High WNS Mortality	9109.2357225702	9207.79185580932	9300.96578388832
19	c) 2 km	d) High	b) Both	High WNS Mortality	8741.86295275428	8838.65956532194	8928.83160609035
20	c) 2 km	d) High	b) Both	High WNS Mortality	8523.46374338253	8620.92014747858	8708.08571095787
21	c) 2 km	d) High	b) Both	High WNS Mortality	8424.2994078567	8523.23422336809	8610.22622483409
22	c) 2 km	d) High	b) Both	High WNS Mortality	8426.21094465969	8524.1305226171	8611.16837338988
23	c) 2 km	d) High	b) Both	High WNS Mortality	8507.16665669009	8608.15662005659	8696.02585295862
24	c) 2 km	d) High	b) Both	High WNS Mortality	8661.32699918859	8764.66091399689	8854.11684346249
25	c) 2 km	d) High	b) Both	High WNS Mortality	8879.0261474908	8985.75243604054	9078.4149806373
26	c) 2 km	d) High	b) Both	High WNS Mortality	9155.78710785164	9266.61292464377	9363.00895392507
27	c) 2 km	d) High	b) Both	High WNS Mortality	9487.83259185162	9603.66695278651	9704.17223587538
28	c) 2 km	d) High	b) Both	High WNS Mortality	9872.77017830756	9994.32063009278	10098.7048685011
29	c) 2 km	d) High	b) Both	High WNS Mortality	10309.5695422425	10437.0674846255	10546.1919196503
30	c) 2 km	d) High	b) Both	High WNS Mortality	10797.5036118444	10931.375299581	11045.7529765555
31	c) 2 km	d) High	b) Both	High WNS Mortality	11336.0141244152	11476.9354828972	11597.1645422068
