# Supplementary material for: Effects of wind energy generation and white-nose syndrome on the viability of the Indiana bat
Source: PeerJ. 2016 Dec 22;4:e2830. doi: 10.7717/peerj.2830 (PMC5183089; doi:10.7717/peerj.2830)
Supplement: Supplemental Information 2 — Data was broken down into 2 files because of size limitations. The data will be published to a USGS webpage (most likely Science Base) concurrently with publication of the article. It is being provided for the reviewers and editors here. [file peerj-04-2830-s002.zip]

Archive with 20 entries (17 files):
- InPutData/
- InPutData/GridCoord.csv
- __MACOSX/
- __MACOSX/InPutData/
- __MACOSX/InPutData/._GridCoord.csv
- InPutData/hibsSites.csv
- __MACOSX/InPutData/._hibsSites.csv
- InPutData/turbineByCellByYear.csv
- __MACOSX/InPutData/._turbineByCellByYear.csv
- InPutData/turbineCountInPathByYear10kmBatch1of1.csv
- __MACOSX/InPutData/._turbineCountInPathByYear10kmBatch1of1.csv
- InPutData/turbineCountInPathByYear1kmBatch1of1.csv
- __MACOSX/InPutData/._turbineCountInPathByYear1kmBatch1of1.csv
- InPutData/turbineCountInPathByYear20kmBatch1of1.csv
- __MACOSX/InPutData/._turbineCountInPathByYear20kmBatch1of1.csv
- InPutData/turbineCountInPathByYear2kmBatch1of1.csv
- __MACOSX/InPutData/._turbineCountInPathByYear2kmBatch1of1.csv
- InPutData/wnsCellArrival2015.csv
- __MACOSX/InPutData/._wnsCellArrival2015.csv
- __MACOSX/._InPutData
