# Supplementary material for: Effects of wind energy generation and white-nose syndrome on the viability of the Indiana bat
Source: PeerJ. 2016 Dec 22;4:e2830. doi: 10.7717/peerj.2830 (PMC5183089; doi:10.7717/peerj.2830)
Supplement: Supplemental Information 2 — Data was broken down into 2 files because of size limitations. The data will be published to a USGS webpage (most likely Science Base) concurrently with publication of the article. It is being provided for the reviewers and editors here. [file peerj-04-2830-s002.zip › InPutData/GridCoord.csv]

FID	POINT_X	POINT_Y
0	-85.68871385	30.38438721
1	-85.60523336	30.38736295
2	-85.52174052	30.3902856
3	-85.43823556	30.39315513
4	-85.35471871	30.39597151
5	-85.27119017	30.39873471
6	-85.18765017	30.40144471
7	-85.10409894	30.40410148
8	-85.02053669	30.40670501
9	-84.93696364	30.40925525
10	-84.85338003	30.41175219
11	-84.76978606	30.41419581
12	-84.68618197	30.41658607
13	-84.60256797	30.41892297
14	-84.5189443	30.42120647
15	-84.43531116	30.42343655
16	-84.35166879	30.4256132
17	-84.2680174	30.42773639
18	-84.18435723	30.4298061
19	-84.10068848	30.43182232
20	-85.69218306	30.45675695
21	-85.60864134	30.45974127
22	-85.52508724	30.46267235
23	-85.44152098	30.46555015
24	-85.35794278	30.46837464
25	-85.27435286	30.47114581
26	-85.19075145	30.47386363
27	-85.10713877	30.47652806
28	-85.02351504	30.47913909
29	-84.93988048	30.48169669
30	-84.85623532	30.48420083
31	-84.77257977	30.48665149
32	-84.68891407	30.48904865
33	-84.60523843	30.49139229
34	-84.52155308	30.49368237
35	-84.43785825	30.49591889
36	-84.35415414	30.49810182
37	-84.270441	30.50023113
38	-84.18671904	30.50230681
39	-84.10298849	30.50432884
40	-85.69566488	30.52912554
41	-85.61206171	30.53211845
42	-85.52844612	30.53505796
43	-85.44481833	30.53794404
44	-85.36117857	30.54077667
45	-85.27752705	30.54355582
46	-85.19386401	30.54628145
47	-85.11018965	30.54895356
48	-85.02650422	30.55157211
49	-84.94280792	30.55413707
50	-84.85910099	30.55664842
51	-84.77538364	30.55910614
52	-84.69165611	30.5615102
53	-84.6079186	30.56386059
54	-84.52417136	30.56615727
55	-84.4404146	30.56840023
56	-84.35664854	30.57058944
57	-84.27287342	30.57272489
58	-84.18908945	30.57480655
59	-84.10529687	30.57683441
60	-85.69915934	30.60149296
61	-85.61549449	30.60449447
62	-85.53181719	30.60744243
63	-85.44812766	30.61033681
64	-85.36442611	30.61317758
65	-85.28071277	30.61596471
66	-85.19698787	30.61869819
67	-85.11325162	30.62137797
68	-85.02950426	30.62400405
69	-84.945746	30.62657638
70	-84.86197708	30.62909496
71	-84.7781977	30.63155975
72	-84.69440811	30.63397072
73	-84.61060852	30.63632787
74	-84.52679915	30.63863115
75	-84.44298024	30.64088056
76	-84.35915201	30.64307607
77	-84.27531468	30.64521766
78	-84.1914684	30.64730518
79	-84.10761354	30.64933901
80	-85.70266648	30.67385921
81	-85.61893974	30.67686933
82	-85.5352005	30.67982575
83	-85.45144899	30.68272844
84	-85.36768544	30.68557736
85	-85.28391005	30.6883725
86	-85.20012307	30.69111382
87	-85.11632471	30.6938013
88	-85.03251519	30.69643492
89	-84.94869475	30.69901464
90	-84.86486341	30.70154023
91	-84.78102169	30.70401231
92	-84.69716981	30.70643021
93	-84.61330793	30.70879412
94	-84.52943626	30.71110403
95	-84.44555503	30.7133599
96	-84.36166445	30.71556172
97	-84.27776477	30.71770946
98	-84.19385618	30.71980296
99	-84.10993882	30.72184263
100	-85.70618634	30.74622429
101	-85.62239748	30.74924304
102	-85.53859609	30.75220793
103	-85.45478238	30.75511894
104	-85.37095659	30.75797603
105	-85.28711894	30.76077918
106	-85.20326965	30.76352836
107	-85.11940895	30.76622354
108	-85.03553706	30.76886471
109	-84.95165414	30.77145161
110	-84.86776055	30.77398466
111	-84.78385652	30.77646383
112	-84.69994213	30.77888866
113	-84.61601769	30.78125935
114	-84.53208341	30.78357588
115	-84.44813953	30.78583822
116	-84.36418626	30.78804635
117	-84.28022385	30.79020025
118	-84.1962525	30.7922999
119	-84.11227246	30.79434528
120	-86.04499352	30.80593911
121	-85.96119486	30.80918225
122	-85.87738273	30.8123715
123	-85.79355735	30.81550683
124	-85.70971895	30.8185882
125	-85.62586775	30.82161559
126	-85.54200398	30.82458897
127	-85.45812786	30.8275083
128	-85.37423961	30.83037357
129	-85.29033946	30.83318475
130	-85.20642764	30.8359418
131	-85.12250437	30.8386447
132	-85.03856988	30.84129342
133	-84.95462438	30.84388753
134	-84.87066814	30.84642825
135	-84.78670134	30.8489143
136	-84.70272422	30.85134608
137	-84.61873701	30.85372356
138	-84.53473993	30.85604672
139	-84.45073323	30.85831554
140	-84.36671711	30.86052999
141	-84.28269181	30.86269006
142	-84.19865755	30.86479573
143	-84.11461457	30.86684697
144	-86.0487888	30.8782657
145	-85.96492774	30.88151811
146	-85.88105316	30.88471647
147	-85.7971653	30.88786075
148	-85.71326437	30.89095093
149	-85.6293506	30.89398697
150	-85.54542422	30.89696885
151	-85.46148546	30.89989653
152	-85.37753453	30.90276999
153	-85.29357166	30.9055892
154	-85.20959708	30.90835413
155	-85.12561102	30.91106476
156	-85.0416137	30.91372106
157	-84.95760525	30.91632258
158	-84.8735862	30.91887056
159	-84.78955647	30.92136372
160	-84.70551639	30.92380245
161	-84.62146619	30.92618673
162	-84.5374061	30.92851654
163	-84.45333633	30.93079185
164	-84.36925713	30.93301264
165	-84.28516872	30.93517889
166	-84.20107132	30.93729057
167	-84.11696517	30.93934768
168	-86.05259781	30.95059106
169	-85.96867412	30.95385274
170	-85.88473688	30.95705997
171	-85.80078626	30.9602135
172	-85.71682254	30.96331249
173	-85.63284594	30.9663572
174	-85.5488567	30.96934758
175	-85.46485503	30.97228362
176	-85.38084117	30.97516528
177	-85.29681535	30.97799254
178	-85.21277777	30.98076536
179	-85.12872867	30.98348373
180	-85.04466822	30.98614759
181	-84.96059695	30.98875677
182	-84.87651484	30.99131182
183	-84.79242196	30.99381209
184	-84.70831869	30.99625779
185	-84.62420527	30.99864888
186	-84.54008192	31.00098534
187	-84.45594888	31.00326714
188	-84.37180637	31.00549428
189	-84.28765461	31.00766671
190	-84.20349385	31.00978443
191	-84.11932431	31.01184742
192	-86.05642048	31.02291519
193	-85.972434	31.02618617
194	-85.88843387	31.02940253
195	-85.80442042	31.03256503
196	-85.72039376	31.03567286
197	-85.63635418	31.03872624
198	-85.55230191	31.04172515
199	-85.46823718	31.04466956
200	-85.38416021	31.04755943
201	-85.30007122	31.05039475
202	-85.21597045	31.05317547
203	-85.13185813	31.05590159
204	-85.0477345	31.05857284
205	-84.96359972	31.06118988
206	-84.87945409	31.063752
207	-84.79529783	31.06625941
208	-84.71113114	31.06871208
209	-84.62695427	31.07110999
210	-84.54276745	31.07345311
211	-84.45857089	31.07574143
212	-84.37436484	31.07797491
213	-84.29014952	31.08015355
214	-84.20592516	31.08227731
215	-84.12169199	31.08434617
216	-86.06025723	31.09523807
217	-85.97620761	31.09851835
218	-85.89214435	31.10174413
219	-85.80806768	31.10491537
220	-85.72397782	31.10803205
221	-85.63987499	31.11109412
222	-85.55575944	31.11410156
223	-85.47163138	31.11705435
224	-85.38749104	31.11995245
225	-85.30333866	31.12279584
226	-85.21917445	31.12558448
227	-85.13499864	31.1283183
228	-85.0508114	31.13099722
229	-84.96661319	31.13362171
230	-84.88240399	31.13619113
231	-84.79818411	31.13870568
232	-84.71395378	31.14116533
233	-84.62971323	31.14357007
234	-84.5454627	31.14591986
235	-84.46120241	31.1482147
236	-84.37693259	31.15045454
237	-84.29265347	31.15263938
238	-84.20836528	31.15476919
239	-84.12406826	31.15684395
240	-86.06410772	31.16755971
241	-85.9799948	31.17084932
242	-85.89586819	31.17408427
243	-85.81172812	31.17726452
244	-85.72757483	31.18039005
245	-85.64340854	31.18346082
246	-85.55922947	31.18647682
247	-85.47503786	31.189438
248	-85.39083393	31.19234434
249	-85.30661792	31.19519581
250	-85.22239004	31.19799238
251	-85.13815043	31.20073392
252	-85.05389954	31.20342072
253	-84.96963757	31.20605246
254	-84.88536456	31.20862918
255	-84.80108084	31.21115088
256	-84.71678664	31.21361753
257	-84.63248218	31.21602911
258	-84.54816771	31.21838559
259	-84.46384345	31.22068695
260	-84.37950963	31.22293316
261	-84.29516648	31.22512422
262	-84.21081424	31.22726009
263	-84.12645313	31.22934075
264	-86.06797212	31.23988011
265	-85.98379566	31.24317906
266	-85.89960548	31.24642318
267	-85.8154018	31.24961246
268	-85.73118484	31.25274686
269	-85.64695485	31.25582635
270	-85.56271204	31.25885091
271	-85.47845665	31.26182049
272	-85.39418891	31.26473508
273	-85.30990903	31.26759465
274	-85.22561727	31.27039916
275	-85.14131366	31.27314855
276	-85.05699877	31.27584278
277	-84.97267289	31.27848212
278	-84.88833584	31.28106617
279	-84.80398805	31.28359503
280	-84.71962974	31.28606868
281	-84.63526115	31.28848711
282	-84.55088251	31.29085028
283	-84.46649405	31.29315818
284	-84.382096	31.29541078
285	-84.29768859	31.29760805
286	-84.21327206	31.29974999
287	-84.12884663	31.30183657
288	-86.07185047	31.31219927
289	-85.98761026	31.31550756
290	-85.90335627	31.31876088
291	-85.81908874	31.3219592
292	-85.7348079	31.32510248
293	-85.65051398	31.3281907
294	-85.5662072	31.33122383
295	-85.4818878	31.33420183
296	-85.397556	31.33712468
297	-85.31321205	31.33999236
298	-85.22885615	31.34280482
299	-85.14448856	31.34556205
300	-85.06010948	31.34826369
301	-84.97571919	31.35091071
302	-84.89131787	31.35350208
303	-84.80690577	31.35603811
304	-84.72248313	31.35851878
305	-84.63805017	31.36094407
306	-84.55360713	31.36331394
307	-84.46915424	31.36562839
308	-84.38469173	31.36788738
309	-84.30021983	31.37009089
310	-84.21573877	31.3722389
311	-84.1312488	31.3743314
312	-86.07574283	31.38451718
313	-85.99143862	31.38783483
314	-85.9071206	31.39109736
315	-85.822789	31.39430473
316	-85.73844404	31.39745691
317	-85.65408596	31.40055387
318	-85.56971498	31.40359558
319	-85.48533134	31.40658202
320	-85.40093527	31.40951314
321	-85.31652699	31.41238894
322	-85.23210675	31.41520937
323	-85.14767476	31.41797441
324	-85.06323127	31.42068358
325	-84.97877649	31.42333821
326	-84.89431067	31.42593692
327	-84.80983404	31.42848013
328	-84.72534683	31.43096783
329	-84.64084927	31.43339998
330	-84.5563416	31.43577657
331	-84.47182404	31.43809757
332	-84.38729684	31.44036296
333	-84.30276022	31.44257272
334	-84.21821441	31.44472682
335	-84.13365965	31.44682524
336	-86.07964922	31.45683383
337	-85.9952808	31.46016086
338	-85.91089852	31.46343261
339	-85.82650261	31.46664905
340	-85.74209331	31.46981014
341	-85.65767084	31.47291585
342	-85.57323543	31.47596616
343	-85.48878732	31.47896104
344	-85.40432673	31.48190046
345	-85.31985391	31.48478438
346	-85.23536908	31.48761279
347	-85.15087246	31.49038565
348	-85.06636434	31.49310249
349	-84.98184484	31.49576462
350	-84.89731429	31.49837068
351	-84.81277289	31.50092109
352	-84.72822088	31.50341582
353	-84.64365849	31.50585486
354	-84.55908596	31.50823817
355	-84.4745035	31.51056573
356	-84.38991137	31.51283753
357	-84.30530979	31.51505354
358	-84.220699	31.51721374
359	-84.13607923	31.5193181
360	-86.08356971	31.52914923
361	-85.99913684	31.53248565
362	-85.91469007	31.53576663
363	-85.83022962	31.53899215
364	-85.74575574	31.54216216
365	-85.66126865	31.54527665
366	-85.57676858	31.54833557
367	-85.49225577	31.55133891
368	-85.40773044	31.55428662
369	-85.32319284	31.55717869
370	-85.23864318	31.56001508
371	-85.15408172	31.56279577
372	-85.06950864	31.56552033
373	-84.98492427	31.56818994
374	-84.90032876	31.57080336
375	-84.81572236	31.57336097
376	-84.73110532	31.57586275
377	-84.64647786	31.57830868
378	-84.56184022	31.58069873
379	-84.47719264	31.58303287
380	-84.39253535	31.58531109
381	-84.30786857	31.58753336
382	-84.22319256	31.58969966
383	-84.13850754	31.59180996
384	-86.08750433	31.60146337
385	-86.00300678	31.6048092
386	-85.91849528	31.60809943
387	-85.83397007	31.61133404
388	-85.74943138	31.61451299
389	-85.66487943	31.61763626
390	-85.58031447	31.62070381
391	-85.49573673	31.62371561
392	-85.41114643	31.62667164
393	-85.32654381	31.62957186
394	-85.24192911	31.63241625
395	-85.15730255	31.63520478
396	-85.0726643	31.63793709
397	-84.98801481	31.64061416
398	-84.9033541	31.64323496
399	-84.81868247	31.64579979
400	-84.73400016	31.64830863
401	-84.64930741	31.65076146
402	-84.56460444	31.65315825
403	-84.47989149	31.65549897
404	-84.3951688	31.65778362
405	-84.3104366	31.66001216
406	-84.22569513	31.66218457
407	-84.14094463	31.66430084
408	-86.09145312	31.67377626
409	-86.00689066	31.6771315
410	-85.92231421	31.68043099
411	-85.837724	31.68367471
412	-85.75312027	31.68686261
413	-85.66850324	31.68999467
414	-85.58387315	31.69307086
415	-85.49923024	31.69609114
416	-85.41457473	31.6990555
417	-85.32990687	31.70196389
418	-85.24522688	31.70481629
419	-85.16053483	31.70761265
420	-85.07583132	31.71035291
421	-84.99111651	31.7130373
422	-84.90639037	31.71566548
423	-84.82165327	31.71823753
424	-84.73690546	31.72075344
425	-84.65214717	31.72321318
426	-84.56737863	31.72561672
427	-84.48260008	31.72796405
428	-84.39781176	31.73025513
429	-84.3130139	31.73248995
430	-84.22820674	31.73466849
431	-84.14339052	31.73679072
432	-86.09541614	31.74608787
433	-86.01078854	31.74945255
434	-85.9261469	31.75276132
435	-85.84149146	31.75601415
436	-85.75682245	31.75921102
437	-85.67214011	31.76235189
438	-85.58744466	31.76543673
439	-85.50273635	31.76846551
440	-85.4180154	31.7714382
441	-85.33328206	31.77435477
442	-85.24853655	31.7772152
443	-85.16377912	31.78001934
444	-85.07900998	31.78276751
445	-84.99422939	31.78545933
446	-84.90943758	31.78809491
447	-84.82463478	31.7906742
448	-84.73982123	31.79319719
449	-84.65499717	31.79566385
450	-84.57016283	31.79807416
451	-84.48531845	31.80042809
452	-84.40046426	31.80272562
453	-84.3156005	31.80496673
454	-84.23072741	31.8071514
455	-84.14584523	31.80927961
456	-86.09939343	31.81839822
457	-86.01470045	31.82177235
458	-85.92999339	31.82509041
459	-85.84527249	31.82835238
460	-85.76053797	31.83155822
461	-85.67579007	31.83470791
462	-85.59102903	31.83780142
463	-85.50625509	31.8408387
464	-85.42146846	31.84381974
465	-85.3366694	31.84674451
466	-85.25185814	31.84961297
467	-85.1670349	31.85242495
468	-85.08219995	31.85518088
469	-84.9973535	31.85788027
470	-84.91249578	31.86052325
471	-84.82762705	31.86310979
472	-84.74274752	31.86563987
473	-84.65785745	31.86811347
474	-84.57295707	31.87053055
475	-84.48804662	31.8728911
476	-84.40312632	31.87519509
477	-84.31819643	31.8774425
478	-84.23325718	31.87963331
479	-84.1483088	31.8817675
480	-86.10338503	31.8907073
481	-86.01862644	31.89409089
482	-85.93385373	31.89741826
483	-85.84906713	31.90068937
484	-85.76426686	31.90390421
485	-85.67945318	31.90706273
486	-85.59462632	31.91016491
487	-85.5097865	31.91321072
488	-85.42493397	31.91620013
489	-85.34006896	31.9191331
490	-85.2551917	31.92200961
491	-85.17030239	31.92482955
492	-85.08540141	31.92759294
493	-85.00048886	31.93030011
494	-84.91556501	31.9329505
495	-84.83063009	31.93554431
496	-84.74568436	31.93808149
497	-84.66072805	31.94056202
498	-84.57576139	31.94298589
499	-84.49078462	31.94535307
500	-84.40579799	31.94766353
501	-84.32080173	31.94991725
502	-84.23579607	31.95211421
503	-84.15078126	31.95425439
504	-86.10739099	31.96301511
505	-86.02256656	31.96640817
506	-85.93772796	31.96974486
507	-85.85287542	31.97302514
508	-85.76800918	31.97624898
509	-85.68312948	31.97941635
510	-85.59823655	31.98252722
511	-85.51333062	31.98558157
512	-85.42841195	31.98857935
513	-85.34348075	31.99152054
514	-85.25853727	31.99440511
515	-85.17358175	31.99723304
516	-85.0886144	32.00000403
517	-85.00363552	32.00271884
518	-84.91864529	32.00537667
519	-84.83364396	32.00797774
520	-84.74863178	32.01052203
521	-84.66360899	32.01300952
522	-84.57857581	32.01544019
523	-84.4935325	32.017814
524	-84.40847929	32.02013093
525	-84.32341641	32.02239098
526	-84.23834411	32.0245941
527	-84.15326263	32.02674028
528	-86.11141136	32.03532165
529	-86.02652085	32.0387242
530	-85.94161612	32.04207022
531	-85.85669742	32.04535967
532	-85.77176496	32.04859253
533	-85.686819	32.05176877
534	-85.60185977	32.05488834
535	-85.51688751	32.05795123
536	-85.43190244	32.0609574
537	-85.34690482	32.06390682
538	-85.26189488	32.06679947
539	-85.17687286	32.06963531
540	-85.09183881	32.07241425
541	-85.00679334	32.07513646
542	-84.92173666	32.07780173
543	-84.83666869	32.08041009
544	-84.75158982	32.08296151
545	-84.66650031	32.08545596
546	-84.58140038	32.08789343
547	-84.49629028	32.09027389
548	-84.41117024	32.09259731
549	-84.32604052	32.09486368
550	-84.24090134	32.09707297
551	-84.15575295	32.09922517
552	-86.11544618	32.1076269
553	-86.03048936	32.11103895
554	-85.94551827	32.11439432
555	-85.86053316	32.11769297
556	-85.77553425	32.12093486
557	-85.6905218	32.12411997
558	-85.60549603	32.12724826
559	-85.52045719	32.13031971
560	-85.4354055	32.13333428
561	-85.35034122	32.13629195
562	-85.26526458	32.13919268
563	-85.18017581	32.14203645
564	-85.09507499	32.14482319
565	-85.00996272	32.14755281
566	-84.92483917	32.15022571
567	-84.8397043	32.15284135
568	-84.75455851	32.1553999
569	-84.66940204	32.15790133
570	-84.58423511	32.16034562
571	-84.49905799	32.16273274
572	-84.41387089	32.16506266
573	-84.32867408	32.16733537
574	-84.24346778	32.16955084
575	-84.15825224	32.17170905
576	-86.1194955	32.17993087
577	-86.03447213	32.18335245
578	-85.94943444	32.18671718
579	-85.86438268	32.19002503
580	-85.77931709	32.19327597
581	-85.69423791	32.19646997
582	-85.60914536	32.19960699
583	-85.5240397	32.20268701
584	-85.43892116	32.20571
585	-85.35378998	32.20867592
586	-85.26864639	32.21158475
587	-85.18349065	32.21443646
588	-85.09832298	32.21723102
589	-85.01314341	32.2199682
590	-84.92795266	32.22264858
591	-84.84275084	32.22527153
592	-84.75753789	32.22783723
593	-84.67231421	32.23034564
594	-84.58708005	32.23279676
595	-84.50183566	32.23519054
596	-84.41658127	32.23752697
597	-84.33131712	32.23980603
598	-84.24604346	32.24202769
599	-84.16076053	32.24419193
600	-86.12355937	32.25223356
601	-86.03846921	32.25566467
602	-85.95336469	32.25903878
603	-85.86824605	32.26235584
604	-85.78311353	32.26561585
605	-85.69796737	32.26881875
606	-85.61280782	32.27196452
607	-85.5276351	32.27505312
608	-85.44244946	32.27808454
609	-85.35725114	32.28105873
610	-85.27204037	32.28397567
611	-85.18681741	32.28683533
612	-85.10158248	32.28963768
613	-85.01633573	32.29238252
614	-84.93107758	32.29507032
615	-84.84580834	32.29770062
616	-84.76052798	32.30027347
617	-84.67523687	32.30278888
618	-84.58993523	32.30524683
619	-84.50462333	32.3076473
620	-84.4193014	32.30999025
621	-84.33396968	32.31227566
622	-84.24862841	32.31450352
623	-84.16327784	32.3166738
624	-86.12763783	32.32453496
625	-86.04248064	32.32797562
626	-85.95730905	32.33135912
627	-85.87212329	32.33468542
628	-85.78692361	32.33795449
629	-85.70171024	32.34116631
630	-85.61648343	32.34432084
631	-85.53124342	32.34741804
632	-85.44599044	32.3504579
633	-85.36072474	32.35344037
634	-85.27544655	32.35636544
635	-85.19015613	32.35923306
636	-85.1048537	32.36204322
637	-85.01953933	32.36479568
638	-84.93421365	32.36749101
639	-84.84887684	32.37012862
640	-84.76352883	32.37270864
641	-84.67817003	32.37523106
642	-84.59280069	32.37769585
643	-84.50742103	32.380103
644	-84.42203132	32.38245248
645	-84.33663178	32.38474427
646	-84.25122267	32.38697833
647	-84.16580422	32.38915466
648	-86.13173094	32.39683507
649	-86.04650648	32.40028529
650	-85.96126757	32.40367819
651	-85.87601446	32.40701374
652	-85.79074737	32.41029191
653	-85.70546655	32.41351266
654	-85.62017225	32.41667596
655	-85.5348647	32.41978177
656	-85.44954414	32.42283008
657	-85.36421082	32.42582085
658	-85.27886498	32.42875405
659	-85.19350685	32.43162965
660	-85.10813668	32.43444763
661	-85.02275455	32.43720781
662	-84.93736102	32.4399106
663	-84.85195637	32.44255552
664	-84.76654048	32.44514272
665	-84.68111375	32.44767216
666	-84.59567644	32.45014381
667	-84.5102288	32.45255766
668	-84.42477105	32.45491368
669	-84.33930346	32.45721184
670	-84.25382626	32.45945213
671	-84.16833969	32.46163451
672	-86.13583873	32.46913388
673	-86.05054677	32.47259369
674	-85.96524031	32.47599601
675	-85.87991959	32.47934082
676	-85.79458486	32.48262809
677	-85.70923635	32.48585778
678	-85.62387432	32.48902987
679	-85.53849899	32.49214431
680	-85.45311061	32.49520109
681	-85.36770943	32.49820016
682	-85.28229568	32.50114151
683	-85.19686961	32.5040251
684	-85.11143146	32.5068509
685	-85.02598143	32.50961859
686	-84.9405199	32.51232904
687	-84.85504698	32.51498133
688	-84.76956294	32.51757571
689	-84.68406805	32.52011218
690	-84.59856254	32.52259071
691	-84.51304666	32.52501127
692	-84.42752064	32.52737383
693	-84.34198475	32.52967838
694	-84.25643921	32.5319249
695	-84.17088428	32.53411335
696	-86.13996126	32.5414314
697	-86.05460155	32.5449008
698	-85.9692273	32.54831256
699	-85.88383874	32.55166665
700	-85.79843612	32.55496303
701	-85.71301969	32.55820168
702	-85.62758967	32.56138256
703	-85.54214633	32.56450565
704	-85.45668989	32.56757091
705	-85.3712206	32.5705783
706	-85.28573871	32.57352781
707	-85.20024445	32.5764194
708	-85.11473793	32.57925299
709	-85.02921967	32.58202852
710	-84.94368995	32.58474639
711	-84.85814868	32.58740603
712	-84.77259627	32.59000762
713	-84.68703297	32.59255114
714	-84.60145901	32.59503654
715	-84.51587465	32.59746382
716	-84.43028012	32.59983294
717	-84.34467567	32.60214389
718	-84.25906156	32.60439664
719	-84.17343802	32.60659117
720	-84.0878053	32.60872746
721	-84.00216364	32.61080548
722	-83.9165133	32.61282522
723	-86.14409857	32.61372762
724	-86.05867088	32.61720663
725	-85.97322859	32.62062784
726	-85.88777195	32.62399122
727	-85.80230121	32.62729673
728	-85.7168166	32.63054435
729	-85.63131837	32.63373405
730	-85.54580676	32.63686579
731	-85.46028201	32.63993954
732	-85.37474438	32.64295527
733	-85.28919409	32.64591295
734	-85.20363141	32.64881256
735	-85.11805654	32.6516538
736	-85.03246981	32.65443742
737	-84.94687138	32.65716263
738	-84.86126153	32.65982964
739	-84.7756405	32.66243845
740	-84.69000854	32.66498901
741	-84.60436589	32.66748131
742	-84.5187128	32.66991531
743	-84.43304951	32.67229101
744	-84.34737627	32.67460837
745	-84.26169333	32.67686736
746	-84.17600093	32.67906798
747	-84.09029933	32.68121019
748	-84.00458876	32.68329398
749	-83.91886947	32.68531932
750	-86.14825072	32.68602254
751	-86.0627548	32.68951117
752	-85.97724423	32.69294184
753	-85.89171927	32.69631453
754	-85.80618015	32.69962919
755	-85.72062713	32.7028858
756	-85.63506044	32.70608432
757	-85.54948032	32.70922473
758	-85.46388703	32.71230698
759	-85.3782808	32.71533106
760	-85.29266188	32.71829693
761	-85.20703052	32.72120456
762	-85.12138692	32.7240536
763	-85.03573146	32.726845
764	-84.95006424	32.72957775
765	-84.86438556	32.73225215
766	-84.77869566	32.73486818
767	-84.6929948	32.7374258
768	-84.60728321	32.739925
769	-84.52156114	32.74236575
770	-84.43582885	32.74474803
771	-84.35008657	32.7470718
772	-84.26433456	32.74933706
773	-84.17857306	32.75154377
774	-84.09280232	32.75369192
775	-84.00702259	32.75578148
776	-83.92123411	32.75781243
777	-87.26330782	32.70756668
778	-87.17795644	32.7118171
779	-87.09258722	32.7160099
780	-87.00720041	32.72014504
781	-86.92179625	32.72422247
782	-86.83637498	32.72824215
783	-86.75093684	32.73220404
784	-86.66548206	32.73610812
785	-86.5800109	32.73995433
786	-86.4945236	32.74374264
787	-86.40902039	32.74747301
788	-86.32350151	32.75114542
789	-86.23796722	32.75475981
790	-86.15241776	32.75831615
791	-86.06685336	32.76181442
792	-85.98127427	32.76525457
793	-85.89568074	32.76863658
794	-85.81007301	32.7719604
795	-85.72445133	32.77522601
796	-85.63881593	32.77843337
797	-85.55316706	32.78158246
798	-85.46750498	32.78467324
799	-85.38182991	32.78770568
800	-85.29614212	32.79067974
801	-85.21044184	32.79359542
802	-85.12472933	32.7964525
803	-85.03900481	32.79925145
804	-84.95326856	32.80199176
805	-84.8675208	32.80467356
806	-84.78176179	32.80729682
807	-84.69599178	32.80986152
808	-84.610211	32.81236763
809	-84.52441972	32.81481513
810	-84.43861817	32.81720399
811	-84.35280661	32.8195342
812	-84.26698528	32.82180572
813	-84.18115443	32.82401854
814	-84.09531431	32.82617263
815	-84.00946517	32.82826797
816	-83.92360725	32.83030454
817	-87.26837831	32.77971902
818	-87.18295892	32.78398116
819	-87.09752163	32.78818551
820	-87.01206669	32.79233205
821	-86.92659435	32.79642072
822	-86.84110483	32.80045149
823	-86.75559839	32.80442431
824	-86.67007526	32.80833915
825	-86.58453569	32.81219597
826	-86.49897992	32.81599473
827	-86.4134082	32.8197354
828	-86.32782076	32.82341793
829	-86.24221785	32.8270423
830	-86.15659972	32.83060846
831	-86.07096661	32.83411638
832	-85.98531876	32.83756603
833	-85.89965642	32.84095736
834	-85.81397983	32.84429036
835	-85.72828924	32.84756499
836	-85.64258489	32.8507812
837	-85.55686703	32.85393899
838	-85.4711359	32.8570383
839	-85.38539176	32.86007911
840	-85.29963484	32.86306139
841	-85.21386527	32.86598498
842	-85.12808353	32.86885025
843	-85.04228991	32.87165677
844	-84.95648437	32.87440465
845	-84.8706673	32.87709385
846	-84.78483893	32.87972436
847	-84.69899952	32.88229615
848	-84.61314931	32.88480918
849	-84.52728856	32.88726345
850	-84.44141751	32.88965891
851	-84.35553641	32.89199556
852	-84.26964552	32.89427335
853	-84.18374507	32.89649229
854	-84.09783532	32.89865233
855	-84.01191652	32.90075346
856	-83.92598891	32.90279567
857	-87.27346694	32.85186982
858	-87.18797929	32.85614369
859	-87.10247369	32.86035963
860	-87.01695038	32.86451758
861	-86.93140961	32.86861751
862	-86.8458516	32.87265938
863	-86.76027662	32.87664315
864	-86.6746849	32.88056878
865	-86.58907668	32.88443622
866	-86.5034522	32.88824545
867	-86.41781172	32.89199642
868	-86.33215548	32.89568911
869	-86.24648371	32.89932346
870	-86.16079667	32.90289945
871	-86.0750946	32.90641704
872	-85.98937774	32.9098762
873	-85.90364634	32.91327688
874	-85.81790064	32.91661907
875	-85.7321409	32.91990273
876	-85.64636736	32.92312781
877	-85.56058026	32.9262943
878	-85.47477985	32.92940216
879	-85.38896637	32.93245136
880	-85.30314008	32.93544187
881	-85.21730121	32.93837338
882	-85.13145005	32.9412467
883	-85.0455868	32.94406096
884	-84.95971173	32.94681642
885	-84.87382508	32.94951304
886	-84.7879271	32.95215081
887	-84.70201805	32.95472969
888	-84.61609816	32.95724966
889	-84.5301677	32.9597107
890	-84.4442269	32.96211277
891	-84.35827602	32.96445587
892	-84.2723153	32.96673995
893	-84.18634501	32.96896501
894	-84.10036538	32.97113102
895	-84.01437667	32.97323795
896	-83.92837912	32.97528579
897	-87.27857376	32.92401908
898	-87.19301762	32.92830471
899	-87.10744346	32.93253224
900	-87.02185154	32.93670163
901	-86.93624209	32.94081284
902	-86.85061536	32.94486583
903	-86.76497159	32.94886056
904	-86.67931103	32.95279699
905	-86.59363392	32.95667508
906	-86.5079405	32.96049479
907	-86.42223101	32.96425609
908	-86.33650572	32.96795893
909	-86.25076484	32.97160329
910	-86.16500865	32.97518913
911	-86.07923737	32.9787164
912	-85.99345126	32.98218508
913	-85.90765055	32.98559514
914	-85.82183551	32.98894653
915	-85.73600637	32.99223922
916	-85.65016338	32.99547319
917	-85.56430679	32.9986484
918	-85.47843685	33.00176482
919	-85.3925538	33.00482242
920	-85.3066579	33.00782117
921	-85.22074935	33.01076071
922	-85.1348285	33.01364199
923	-85.04889552	33.01646401
924	-84.96295066	33.01922706
925	-84.87699419	33.02193112
926	-84.79102636	33.02457616
927	-84.70504741	33.02716215
928	-84.6190576	33.02968906
929	-84.53305717	33.03215688
930	-84.44704637	33.03456558
931	-84.36102545	33.03691514
932	-84.27499468	33.03920552
933	-84.18895428	33.04143671
934	-84.10290452	33.04360869
935	-84.01684565	33.04572143
936	-83.93077792	33.04777492
937	-87.28369883	32.99616681
938	-87.19807395	33.00046421
939	-87.112431	33.00470335
940	-87.02677022	33.0088842
941	-86.94109186	33.01300671
942	-86.85539616	33.01707083
943	-86.76968336	33.02107654
944	-86.68395371	33.02502379
945	-86.59820746	33.02891253
946	-86.51244485	33.03274275
947	-86.42666612	33.03651438
948	-86.34087152	33.04022741
949	-86.2550613	33.04388179
950	-86.16923571	33.04747749
951	-86.08339498	33.05101446
952	-85.99753936	33.05449268
953	-85.91166911	33.05791212
954	-85.82578447	33.06127273
955	-85.73988569	33.06457448
956	-85.65397301	33.06781735
957	-85.56804669	33.07100129
958	-85.48210696	33.07412629
959	-85.39615409	33.0771923
960	-85.31018832	33.0801993
961	-85.22420987	33.08314693
962	-85.13821907	33.08603614
963	-85.05221609	33.08886593
964	-84.96620121	33.09163658
965	-84.88017467	33.09434808
966	-84.79413673	33.0970004
967	-84.70808764	33.09959351
968	-84.62202765	33.10212739
969	-84.535957	33.104602
970	-84.44987595	33.10701733
971	-84.36378476	33.10937336
972	-84.27768366	33.11167005
973	-84.19157292	33.11390738
974	-84.10545278	33.11608535
975	-84.0193235	33.11820391
976	-83.93318533	33.12026305
977	-88.48651681	33.00187536
978	-88.4011022	33.00699767
979	-88.31566606	33.01206198
980	-88.23020868	33.01706894
981	-88.14473026	33.02201778
982	-88.05923104	33.02690871
983	-87.97371127	33.03174168
984	-87.88817119	33.03651662
985	-87.80261104	33.04123351
986	-87.71703106	33.04589229
987	-87.6314315	33.05049291
988	-87.54581259	33.05503534
989	-87.46017458	33.05951952
990	-87.3745177	33.06394542
991	-87.28884222	33.06831299
992	-87.20314835	33.07262218
993	-87.11743636	33.07687296
994	-87.03170648	33.08106528
995	-86.94595896	33.0851991
996	-86.86019405	33.08927438
997	-86.77441198	33.09329108
998	-86.68861301	33.09724916
999	-86.60279737	33.10114859
1,000	-86.51696532	33.10498932
1,001	-86.4311171	33.10877131
1,002	-86.34525296	33.11249454
1,003	-86.25937314	33.11615895
1,004	-86.17347789	33.11976452
1,005	-86.08756747	33.12331122
1,006	-86.00164211	33.12679899
1,007	-85.91570206	33.13022782
1,008	-85.82974757	33.13359766
1,009	-85.7437789	33.13690849
1,010	-85.65779628	33.14016027
1,011	-85.57179998	33.14335296
1,012	-85.48579023	33.14648655
1,013	-85.39976728	33.14956099
1,014	-85.3137314	33.15257625
1,015	-85.22768279	33.15553202
1,016	-85.14162179	33.15842914
1,017	-85.05554857	33.1612667
1,018	-84.96946341	33.16404498
1,019	-84.88336655	33.16676394
1,020	-84.79725826	33.16942355
1,021	-84.71113877	33.17202379
1,022	-84.62500835	33.17456463
1,023	-84.53886724	33.17704605
1,024	-84.45271569	33.17946803
1,025	-84.36655396	33.18183053
1,026	-84.28038229	33.18413354
1,027	-84.19420095	33.18637703
1,028	-84.10801018	33.18856098
1,029	-84.02181024	33.19068537
1,030	-83.93560138	33.19275018
1,031	-83.84938384	33.19475539
1,032	-83.7631579	33.19670097
1,033	-88.49264094	33.07383805
1,034	-88.40715803	33.07897439
1,035	-88.32165353	33.08405247
1,036	-88.2361277	33.08907321
1,037	-88.15058077	33.09403561
1,038	-88.06501297	33.09893993
1,039	-87.97942456	33.10378613
1,040	-87.89381576	33.10857415
1,041	-87.80818683	33.11330395
1,042	-87.72253801	33.11797549
1,043	-87.63686953	33.12258872
1,044	-87.55118165	33.12714359
1,045	-87.4654746	33.13164006
1,046	-87.37974863	33.13607808
1,047	-87.29400397	33.14045762
1,048	-87.20824089	33.14477862
1,049	-87.12245961	33.14904105
1,050	-87.03666039	33.15324486
1,051	-86.95084347	33.15739001
1,052	-86.86500909	33.16147647
1,053	-86.7791575	33.16550418
1,054	-86.69328896	33.16947312
1,055	-86.60740369	33.17338324
1,056	-86.52150196	33.1772345
1,057	-86.435584	33.18102687
1,058	-86.34965007	33.18476031
1,059	-86.26370041	33.18843478
1,060	-86.17773527	33.19205024
1,061	-86.09175489	33.19560666
1,062	-86.00575954	33.19910401
1,063	-85.91974944	33.20254225
1,064	-85.83372487	33.20592134
1,065	-85.74768605	33.20924125
1,066	-85.66163325	33.21250196
1,067	-85.57556671	33.21570342
1,068	-85.48948668	33.2188456
1,069	-85.40339342	33.22192848
1,070	-85.31728717	33.22495203
1,071	-85.23116817	33.22791599
1,072	-85.1450367	33.23082098
1,073	-85.05889299	33.23366634
1,074	-84.9727373	33.23645225
1,075	-84.88656988	33.23917867
1,076	-84.80039097	33.24184559
1,077	-84.71420084	33.24445297
1,078	-84.62799974	33.24700079
1,079	-84.54178791	33.24948903
1,080	-84.45556561	33.25191766
1,081	-84.36933309	33.25428665
1,082	-84.28309061	33.25659599
1,083	-84.19683841	33.25884564
1,084	-84.11057676	33.2610356
1,085	-84.0243059	33.26316583
1,086	-83.93802609	33.26523631
1,087	-83.85173758	33.26724702
1,088	-83.76544063	33.26919795
1,089	-88.49878688	33.14579891
1,090	-88.41323544	33.15094928
1,091	-88.32766233	33.15604125
1,092	-88.24206782	33.16107572
1,093	-88.15645214	33.16605168
1,094	-88.07081552	33.17096941
1,095	-87.98515822	33.17582886
1,096	-87.89948047	33.18062998
1,097	-87.81378252	33.18537272
1,098	-87.72806461	33.19005704
1,099	-87.64232698	33.19468289
1,100	-87.55656987	33.19925023
1,101	-87.47079354	33.203759
1,102	-87.38499822	33.20820917
1,103	-87.29918417	33.2126007
1,104	-87.21335161	33.21693353
1,105	-87.1275008	33.22120762
1,106	-87.04163199	33.22542295
1,107	-86.95574542	33.22957945
1,108	-86.86984134	33.2336771
1,109	-86.78391999	33.23771584
1,110	-86.69798162	33.24169565
1,111	-86.61202648	33.24561648
1,112	-86.52605482	33.2494783
1,113	-86.44006688	33.25328105
1,114	-86.3540629	33.25702472
1,115	-86.26804315	33.26070926
1,116	-86.18200787	33.26433463
1,117	-86.0959573	33.2679008
1,118	-86.0098917	33.27140773
1,119	-85.92381132	33.27485539
1,120	-85.8377164	33.27824375
1,121	-85.75160719	33.28157276
1,122	-85.66548395	33.28484241
1,123	-85.57934693	33.28805264
1,124	-85.49319638	33.29120345
1,125	-85.40703254	33.29429478
1,126	-85.32085567	33.29732662
1,127	-85.23466603	33.30029881
1,128	-85.14846385	33.30321167
1,129	-85.0622494	33.30606483
1,130	-84.97602293	33.30885838
1,131	-84.88978468	33.31159228
1,132	-84.80353492	33.31426652
1,133	-84.71727389	33.31688105
1,134	-84.63100185	33.31943587
1,135	-84.54471905	33.32193093
1,136	-84.45842574	33.32436623
1,137	-84.37212219	33.32674172
1,138	-84.28580863	33.3290574
1,139	-84.19948533	33.33131323
1,140	-84.11315254	33.33350919
1,141	-84.02681051	33.33564527
1,142	-83.9404595	33.33772143
1,143	-83.85409977	33.33973767
1,144	-83.76773156	33.34169395
1,145	-88.50495473	33.21775791
1,146	-88.4193345	33.22292235
1,147	-88.33369253	33.22802831
1,148	-88.24802911	33.23307644
1,149	-88.16234444	33.23806599
1,150	-88.07663876	33.24299716
1,151	-87.99091233	33.24786988
1,152	-87.90516538	33.25268412
1,153	-87.81939817	33.25743982
1,154	-87.73361092	33.26213694
1,155	-87.6478039	33.26677543
1,156	-87.56197733	33.27135525
1,157	-87.47613147	33.27587635
1,158	-87.39026656	33.28033869
1,159	-87.30438285	33.28474222
1,160	-87.21848058	33.2890869
1,161	-87.13256	33.29337268
1,162	-87.04662136	33.29759953
1,163	-86.96066489	33.30176741
1,164	-86.87469086	33.30587626
1,165	-86.7886995	33.30992606
1,166	-86.70269106	33.31391675
1,167	-86.6166658	33.31784831
1,168	-86.53062396	33.32172069
1,169	-86.44456578	33.32553386
1,170	-86.35849152	33.32928777
1,171	-86.27240143	33.33298239
1,172	-86.18629575	33.33661769
1,173	-86.10017474	33.34019362
1,174	-86.01403865	33.34371015
1,175	-85.92788772	33.34716725
1,176	-85.84172221	33.35056489
1,177	-85.75554237	33.35390302
1,178	-85.66934844	33.35718162
1,179	-85.58314069	33.36040065
1,180	-85.49691935	33.36356008
1,181	-85.41068469	33.36665988
1,182	-85.3244368	33.36969997
1,183	-85.23817624	33.37268047
1,184	-85.15190327	33.3756012
1,185	-85.06561783	33.37846218
1,186	-84.97932032	33.38126338
1,187	-84.893011	33.38400478
1,188	-84.80669013	33.38668634
1,189	-84.72035795	33.38930804
1,190	-84.63401472	33.39186986
1,191	-84.5476607	33.39437176
1,192	-84.46129613	33.39681373
1,193	-84.37492128	33.39919574
1,194	-84.2885364	33.40151776
1,195	-84.20214174	33.40377978
1,196	-84.11573755	33.40598176
1,197	-84.0293241	33.40812369
1,198	-83.94290164	33.41020555
1,199	-83.85647043	33.41222732
1,200	-83.77003071	33.41418897
1,201	-94.85863534	32.7393087
1,202	-94.77523762	32.74868611
1,203	-94.6918013	32.75801033
1,204	-94.60832659	32.76728128
1,205	-94.52481368	32.77649888
1,206	-94.44126279	32.78566303
1,207	-94.35767412	32.79477366
1,208	-94.27404788	32.80383068
1,209	-94.19038426	32.81283399
1,210	-94.10668349	32.82178353
1,211	-94.02294573	32.83067893
1,212	-93.93917129	32.83952093
1,213	-93.85536028	32.84830862
1,214	-93.77151294	32.8570422
1,215	-93.68762949	32.86572158
1,216	-93.60371013	32.87434669
1,217	-93.51975508	32.88291743
1,218	-93.43576454	32.89143374
1,219	-93.35173874	32.89989553
1,220	-93.26767787	32.90830272
1,221	-93.18358217	32.91665523
1,222	-93.09945183	32.92495298
1,223	-93.01528708	32.93319589
1,224	-92.93108813	32.94138389
1,225	-92.8468552	32.9495169
1,226	-92.7625885	32.95759484
1,227	-92.67828825	32.96561764
1,228	-92.59395467	32.97358518
1,229	-92.50958777	32.98149754
1,230	-88.51114453	33.28971507
1,231	-88.42545529	33.29489358
1,232	-88.3397441	33.30001365
1,233	-88.25401152	33.30507534
1,234	-88.16825774	33.31007854
1,235	-88.08248276	33.31502316
1,236	-87.99668695	33.31990918
1,237	-87.91087056	33.32473656
1,238	-87.82503384	33.32950524
1,239	-87.73917702	33.33421518
1,240	-87.65330035	33.33886633
1,241	-87.56740408	33.34345866
1,242	-87.48148845	33.3479921
1,243	-87.39555371	33.35246662
1,244	-87.3096001	33.35688218
1,245	-87.22362787	33.36123872
1,246	-87.13763727	33.36553622
1,247	-87.05162854	33.36977461
1,248	-86.96560194	33.37395387
1,249	-86.8795577	33.37807396
1,250	-86.79349608	33.38213482
1,251	-86.70741733	33.38613642
1,252	-86.6213217	33.39007873
1,253	-86.53520943	33.39396169
1,254	-86.44908077	33.39778528
1,255	-86.36293597	33.40154946
1,256	-86.27677529	33.40525418
1,257	-86.19059897	33.40889941
1,258	-86.10440727	33.41248512
1,259	-86.01820043	33.41601127
1,260	-85.93197871	33.41947783
1,261	-85.84574236	33.42288476
1,262	-85.75949162	33.42623202
1,263	-85.67322676	33.42951959
1,264	-85.58694802	33.43274742
1,265	-85.50065565	33.4359155
1,266	-85.41434992	33.43902378
1,267	-85.32803106	33.44207211
1,268	-85.24169934	33.44506085
1,269	-85.15535501	33.44798957
1,270	-85.06899832	33.45085838
1,271	-84.98262953	33.45366725
1,272	-84.89624888	33.45641615
1,273	-84.80985664	33.45910505
1,274	-84.72345306	33.46173393
1,275	-84.63703839	33.46430276
1,276	-84.55061289	33.46681151
1,277	-84.46417681	33.46926017
1,278	-84.37773041	33.4716487
1,279	-84.29127394	33.47397708
1,280	-84.20480767	33.47624529
1,281	-84.11833184	33.4784533
1,282	-84.03184671	33.4806011
1,283	-83.94535254	33.48268866
1,284	-83.85884958	33.48471597
1,285	-83.7723381	33.48668299
1,286	-94.86978173	32.80977394
1,287	-94.78632221	32.81917657
1,288	-94.70282397	32.82852589
1,289	-94.61928721	32.8378218
1,290	-94.53571214	32.84706422
1,291	-94.45209896	32.85625305
1,292	-94.36844788	32.86538822
1,293	-94.28475911	32.87446964
1,294	-94.20103284	32.88349722
1,295	-94.1172693	32.89247088
1,296	-94.03346865	32.9013902
1,297	-93.94963121	32.91025609
1,298	-93.86575708	32.91906748
1,299	-93.78184651	32.92782462
1,300	-93.69789971	32.93652742
1,301	-93.61391688	32.9451758
1,302	-93.52989824	32.95376968
1,303	-93.44584401	32.96230898
1,304	-93.36175439	32.97079361
1,305	-93.27762959	32.97922344
1,306	-93.19346962	32.98759864
1,307	-93.10927479	32.9959188
1,308	-93.02504555	33.00418399
1,309	-92.9407821	33.01239411
1,310	-92.8564847	33.02054911
1,311	-92.77215355	33.02864888
1,312	-92.68778885	33.03669337
1,313	-92.60339081	33.04468247
1,314	-92.51895942	33.05261611
1,315	-88.51735638	33.36167036
1,316	-88.43159787	33.36686299
1,317	-88.34581749	33.37199706
1,318	-88.26001546	33.37707241
1,319	-88.1741921	33.38208932
1,320	-88.08834758	33.38704741
1,321	-88.00248216	33.39194675
1,322	-87.91659608	33.39678729
1,323	-87.83068961	33.40156897
1,324	-87.74476297	33.40629175
1,325	-87.65881641	33.41095559
1,326	-87.57285019	33.41556044
1,327	-87.48686454	33.42010625
1,328	-87.40085972	33.42459297
1,329	-87.31483596	33.42902058
1,330	-87.22879353	33.43338901
1,331	-87.14273266	33.43769823
1,332	-87.0566536	33.44194819
1,333	-86.97055661	33.44613885
1,334	-86.88444193	33.45027018
1,335	-86.7983098	33.45434213
1,336	-86.71216049	33.45835465
1,337	-86.62599423	33.46230772
1,338	-86.53981128	33.46620129
1,339	-86.45361189	33.47003532
1,340	-86.36739631	33.47380977
1,341	-86.28116479	33.47752461
1,342	-86.19491758	33.4811798
1,343	-86.10865493	33.48477531
1,344	-86.0223771	33.48831109
1,345	-85.93608433	33.49178712
1,346	-85.84977688	33.49520335
1,347	-85.76345501	33.49855976
1,348	-85.67711895	33.50185631
1,349	-85.59076898	33.50509297
1,350	-85.50440533	33.5082697
1,351	-85.41802826	33.51138648
1,352	-85.33163802	33.51444306
1,353	-85.2452349	33.51744005
1,354	-85.15881911	33.52037678
1,355	-85.07239092	33.52325343
1,356	-84.98595058	33.52606998
1,357	-84.89949836	33.52882639
1,358	-84.81303449	33.53152265
1,359	-84.72655925	33.53415872
1,360	-84.64007289	33.53673457
1,361	-84.55357565	33.53925019
1,362	-84.46706781	33.54170554
1,363	-84.3805496	33.5441006
1,364	-84.2940213	33.54643535
1,365	-84.20748315	33.54870977
1,366	-84.12093542	33.55092382
1,367	-84.03437836	33.5530775
1,368	-83.94781222	33.55517077
1,369	-83.86123727	33.55720362
1,370	-83.77465376	33.55917602
1,371	-94.88096705	32.880235
1,372	-94.79744552	32.8896629
1,373	-94.71388515	32.89903736
1,374	-94.63028614	32.90835826
1,375	-94.5466487	32.91762553
1,376	-94.46297303	32.92683908
1,377	-94.37925933	32.93599883
1,378	-94.29550782	32.94510469
1,379	-94.2117187	32.95415656
1,380	-94.12789219	32.96315438
1,381	-94.04402844	32.97209771
1,382	-93.96012777	32.98098742
1,383	-93.87619004	32.98982269
1,384	-93.79221564	32.99860342
1,385	-93.70820503	33.00732967
1,386	-93.62415842	33.01600136
1,387	-93.54007601	33.02461841
1,388	-93.45595802	33.03318073
1,389	-93.37180466	33.04168824
1,390	-93.28761607	33.0501408
1,391	-93.2033923	33.05853847
1,392	-93.11913346	33.06688109
1,393	-93.03483997	33.07516858
1,394	-92.95051207	33.08340087
1,395	-92.86614996	33.09157788
1,396	-92.78175387	33.09969953
1,397	-92.69732401	33.10776574
1,398	-92.6128606	33.11577645
1,399	-92.52836387	33.12373156
1,400	-88.52359033	33.43362379
1,401	-88.43776232	33.43883055
1,402	-88.35191237	33.44397859
1,403	-88.26604071	33.44906764
1,404	-88.18014761	33.45409832
1,405	-88.0942333	33.45906992
1,406	-88.00829801	33.46398259
1,407	-87.92234201	33.46883631
1,408	-87.83636553	33.47363101
1,409	-87.75036883	33.47836666
1,410	-87.66435214	33.4830432
1,411	-87.57831572	33.48766059
1,412	-87.49225981	33.49221879
1,413	-87.40618466	33.49671774
1,414	-87.32009051	33.5011574
1,415	-87.23397762	33.50553774
1,416	-87.14784624	33.5098587
1,417	-87.0616966	33.51412025
1,418	-86.97552897	33.51832234
1,419	-86.88934359	33.52246493
1,420	-86.80314071	33.52654798
1,421	-86.71692058	33.53057145
1,422	-86.63068345	33.53453529
1,423	-86.54442958	33.53843948
1,424	-86.45815921	33.54228397
1,425	-86.37187259	33.54606872
1,426	-86.28556998	33.54979369
1,427	-86.19925162	33.55345886
1,428	-86.11291778	33.55706417
1,429	-86.0265687	33.5606096
1,430	-85.94020464	33.56409511
1,431	-85.85382584	33.56752067
1,432	-85.76743257	33.57088624
1,433	-85.68102507	33.57419179
1,434	-85.5946036	33.57743728
1,435	-85.50816842	33.58062269
1,436	-85.42171977	33.58374798
1,437	-85.33525789	33.58681285
1,438	-85.24878311	33.58981807
1,439	-85.16229561	33.59276282
1,440	-85.07579566	33.59564733
1,441	-84.98928353	33.59847157
1,442	-84.90275947	33.60123551
1,443	-84.81622373	33.60393913
1,444	-84.72967657	33.6065824
1,445	-84.64311826	33.60916529
1,446	-84.55654903	33.61168778
1,447	-84.46996916	33.61414984
1,448	-84.3833789	33.61655144
1,449	-84.2967785	33.61889257
1,450	-84.21016822	33.6211732
1,451	-84.12354833	33.62339331
1,452	-84.03691907	33.62555287
1,453	-83.95028072	33.62765186
1,454	-83.86363351	33.62969027
1,455	-83.77697772	33.63166806
1,456	-94.89219141	32.95069187
1,457	-94.80860768	32.96014508
1,458	-94.72498497	32.96954471
1,459	-94.64132351	32.97889064
1,460	-94.55762349	32.98818281
1,461	-94.47388511	32.99742112
1,462	-94.3901086	33.00660548
1,463	-94.30629414	33.01573581
1,464	-94.22244196	33.02481202
1,465	-94.13855226	33.03383403
1,466	-94.05462501	33.04280143
1,467	-93.97066091	33.0517151
1,468	-93.88666014	33.06057401
1,469	-93.80262246	33.06937837
1,470	-93.71854831	33.07812811
1,471	-93.63443791	33.08682315
1,472	-93.55029147	33.0954634
1,473	-93.46610921	33.10404878
1,474	-93.38189133	33.11257921
1,475	-93.29763805	33.12105461
1,476	-93.21334959	33.12947491
1,477	-93.12902617	33.13784001
1,478	-93.044668	33.14614984
1,479	-92.96027529	33.15440433
1,480	-92.87584827	33.16260339
1,481	-92.79138715	33.17074695
1,482	-92.70689216	33.17883492
1,483	-92.62236351	33.18686724
1,484	-92.53780142	33.19484382
1,485	-88.52984648	33.50557536
1,486	-88.44394872	33.51079627
1,487	-88.35802895	33.5159583
1,488	-88.2720874	33.52106113
1,489	-88.18612433	33.52610555
1,490	-88.10013998	33.53109066
1,491	-88.01413459	33.5360167
1,492	-87.92810841	33.54088362
1,493	-87.84206169	33.54569136
1,494	-87.75599467	33.55043989
1,495	-87.66990761	33.55512916
1,496	-87.58380074	33.55975911
1,497	-87.49767432	33.56432971
1,498	-87.41152859	33.56884091
1,499	-87.3253638	33.57329266
1,500	-87.23918021	33.57768492
1,501	-87.15297806	33.58201765
1,502	-87.0667576	33.5862908
1,503	-86.98051908	33.59050433
1,504	-86.89426275	33.5946582
1,505	-86.80798887	33.59875237
1,506	-86.72169768	33.6027868
1,507	-86.63538943	33.60676144
1,508	-86.54906437	33.61067626
1,509	-86.46272277	33.61453123
1,510	-86.37636486	33.61832629
1,511	-86.28999091	33.62206141
1,512	-86.20360116	33.62573656
1,513	-86.11719587	33.62935171
1,514	-86.03077529	33.6329068
1,515	-85.94433967	33.63640181
1,516	-85.85788928	33.63983671
1,517	-85.77142435	33.64321145
1,518	-85.68494516	33.64652601
1,519	-85.59845195	33.64978036
1,520	-85.51194497	33.65297445
1,521	-85.42542449	33.65610826
1,522	-85.33889072	33.65918149
1,523	-85.25234402	33.66219491
1,524	-85.16578455	33.66514769
1,525	-85.07921259	33.66804007
1,526	-84.99262841	33.67087202
1,527	-84.90603225	33.6736435
1,528	-84.81942438	33.6763545
1,529	-84.73280506	33.67900498
1,530	-84.64617453	33.68159492
1,531	-84.55953306	33.68412429
1,532	-84.4728809	33.68659307
1,533	-84.38621832	33.68900123
1,534	-84.29954557	33.69134875
1,535	-84.21286291	33.6936356
1,536	-84.1261706	33.69586177
1,537	-84.0394689	33.69802722
1,538	-83.95275806	33.70013194
1,539	-83.86603834	33.70217591
1,540	-83.77931001	33.70415911
1,541	-83.69257332	33.70608151
1,542	-83.60582854	33.7079431
1,543	-83.51907591	33.70974386
1,544	-83.43231571	33.71148377
1,545	-94.90345494	33.02114453
1,546	-94.8198088	33.0306231
1,547	-94.73612356	33.04004793
1,548	-94.65239943	33.04941894
1,549	-94.56863662	33.05873604
1,550	-94.48483534	33.06799913
1,551	-94.4009958	33.07720815
1,552	-94.31711819	33.08636299
1,553	-94.23320274	33.09546358
1,554	-94.14924964	33.10450982
1,555	-94.06525908	33.1135014
1,556	-93.98123137	33.12243894
1,557	-93.89716662	33.13132165
1,558	-93.81306507	33.14014967
1,559	-93.72892694	33.14892294
1,560	-93.64475243	33.15764135
1,561	-93.56054177	33.16630484
1,562	-93.47629517	33.17491332
1,563	-93.39201284	33.1834667
1,564	-93.30769499	33.19196491
1,565	-93.22334185	33.20040787
1,566	-93.13895363	33.20879549
1,567	-93.05453055	33.2171277
1,568	-92.97007282	33.22540442
1,569	-92.88558067	33.23362556
1,570	-92.80105431	33.24179106
1,571	-92.71649396	33.24990083
1,572	-92.63189984	33.25795479
1,573	-92.54727218	33.26595287
1,574	-88.53612488	33.57752505
1,575	-88.45015713	33.58276013
1,576	-88.3641673	33.58793618
1,577	-88.27815561	33.5930529
1,578	-88.19212233	33.59811099
1,579	-88.1060677	33.60310964
1,580	-88.01999196	33.60804906
1,581	-87.93389536	33.6129292
1,582	-87.84777814	33.61775001
1,583	-87.76164057	33.62251145
1,584	-87.67548287	33.62721346
1,585	-87.58930531	33.631856
1,586	-87.50310813	33.63643902
1,587	-87.41689158	33.64096248
1,588	-87.33065591	33.64542634
1,589	-87.24440136	33.64983054
1,590	-87.1581282	33.65417505
1,591	-87.07183666	33.65845982
1,592	-86.985527	33.66268482
1,593	-86.89919948	33.66684999
1,594	-86.81285433	33.6709553
1,595	-86.72649182	33.6750007
1,596	-86.6401122	33.67898616
1,597	-86.55371572	33.68291164
1,598	-86.46730263	33.68677709
1,599	-86.38087318	33.69058248
1,600	-86.29442763	33.69432777
1,601	-86.20796623	33.69801293
1,602	-86.12148924	33.70163791
1,603	-86.03499691	33.70520269
1,604	-85.94848949	33.70870722
1,605	-85.86196724	33.71215146
1,606	-85.77543041	33.7155354
1,607	-85.68887926	33.71885899
1,608	-85.60231405	33.7221222
1,609	-85.51573503	33.72532499
1,610	-85.42914245	33.72846734
1,611	-85.34253656	33.73154896
1,612	-85.25591767	33.73457057
1,613	-85.16928597	33.7375314
1,614	-85.08264175	33.74043166
1,615	-84.99598526	33.74327132
1,616	-84.90931675	33.74605036
1,617	-84.82263649	33.74876874
1,618	-84.73594474	33.75142645
1,619	-84.64924174	33.75402345
1,620	-84.56252777	33.75655971
1,621	-84.47580308	33.75903522
1,622	-84.38906792	33.76144995
1,623	-84.30232256	33.76380387
1,624	-84.21556726	33.76609695
1,625	-84.12880227	33.76832919
1,626	-84.04202786	33.77050055
1,627	-83.95524428	33.77261101
1,628	-83.86845179	33.77466056
1,629	-83.78165066	33.77664916
1,630	-83.69484114	33.77857681
1,631	-83.6080235	33.78044347
1,632	-83.521198	33.78224914
1,633	-83.43436489	33.7839938
1,634	-94.91475777	33.09159298
1,635	-94.83104901	33.10109693
1,636	-94.74730103	33.11054701
1,637	-94.66351403	33.11994313
1,638	-94.57968823	33.12928519
1,639	-94.49582384	33.13857312
1,640	-94.41192105	33.14780683
1,641	-94.32798009	33.15698622
1,642	-94.24400115	33.16611122
1,643	-94.15998445	33.17518173
1,644	-94.07593017	33.18419755
1,645	-93.99183861	33.19315896
1,646	-93.9077099	33.20206551
1,647	-93.82354426	33.21091724
1,648	-93.73934193	33.21971406
1,649	-93.65510311	33.22845589
1,650	-93.57082801	33.23714266
1,651	-93.48651685	33.24577426
1,652	-93.40216985	33.25435064
1,653	-93.31778723	33.26287169
1,654	-93.23336919	33.27133735
1,655	-93.14891595	33.27974753
1,656	-93.06442774	33.28810215
1,657	-92.97990478	33.29640113
1,658	-92.89534727	33.30464439
1,659	-92.81075545	33.31283186
1,660	-92.72612953	33.32096346
1,661	-92.64146973	33.3290391
1,662	-92.55677628	33.33705872
1,663	-88.54242562	33.64947286
1,664	-88.45638764	33.65472214
1,665	-88.37032749	33.65991223
1,666	-88.2842454	33.66504292
1,667	-88.19814168	33.67011464
1,668	-88.11201652	33.67512686
1,669	-88.02587018	33.68007968
1,670	-87.93970291	33.68497307
1,671	-87.85351496	33.68980696
1,672	-87.76730658	33.69458132
1,673	-87.68107801	33.6992961
1,674	-87.59482951	33.70395124
1,675	-87.50856132	33.70854671
1,676	-87.42227369	33.71308246
1,677	-87.33596688	33.71755844
1,678	-87.24964113	33.7219746
1,679	-87.1632967	33.72633091
1,680	-87.07693384	33.73062733
1,681	-86.99055279	33.7348638
1,682	-86.90415382	33.73904029
1,683	-86.81773716	33.74315675
1,684	-86.73130309	33.74721315
1,685	-86.64485184	33.75120945
1,686	-86.55838367	33.75514559
1,687	-86.47189884	33.75902155
1,688	-86.3853976	33.76283729
1,689	-86.2988802	33.76659277
1,690	-86.2123469	33.77028795
1,691	-86.12579795	33.77392279
1,692	-86.03923361	33.77749726
1,693	-85.95265414	33.78101132
1,694	-85.86605978	33.78446494
1,695	-85.77945079	33.78785808
1,696	-85.69282744	33.79119071
1,697	-85.60618997	33.79446279
1,698	-85.51953864	33.7976743
1,699	-85.43287372	33.8008252
1,700	-85.34619544	33.80391526
1,701	-85.2595041	33.80694505
1,702	-85.17279992	33.80991393
1,703	-85.08608318	33.81282208
1,704	-84.99935412	33.81566948
1,705	-84.912613	33.81845608
1,706	-84.8258601	33.82118187
1,707	-84.73909566	33.82384681
1,708	-84.65231994	33.82645088
1,709	-84.5655332	33.82899405
1,710	-84.47873571	33.8314763
1,711	-84.39192772	33.8338976
1,712	-84.30510949	33.83625793
1,713	-84.21828129	33.83855727
1,714	-84.13144336	33.84079558
1,715	-84.04459598	33.84297286
1,716	-83.9577394	33.84508907
1,717	-83.87087388	33.84714419
1,718	-83.78399969	33.84913822
1,719	-83.69711709	33.85107111
1,720	-83.61022633	33.85294287
1,721	-83.52332768	33.85475346
1,722	-83.4364214	33.85650286
1,723	-94.92610002	33.16203719
1,724	-94.84232843	33.17156657
1,725	-94.7585175	33.18104193
1,726	-94.67466744	33.1904632
1,727	-94.59077844	33.19983027
1,728	-94.50685072	33.20914307
1,729	-94.42288449	33.2184015
1,730	-94.33887995	33.22760548
1,731	-94.25483732	33.23675492
1,732	-94.17075681	33.24584974
1,733	-94.08663812	33.25488983
1,734	-94.00248248	33.26387521
1,735	-93.91829009	33.27280559
1,736	-93.83406016	33.28168106
1,737	-93.74979341	33.29050148
1,738	-93.66549006	33.29926676
1,739	-93.58115031	33.30797683
1,740	-93.49677438	33.31663161
1,741	-93.4123625	33.325231
1,742	-93.32791487	33.33377494
1,743	-93.24343171	33.34226333
1,744	-93.15891325	33.3506961
1,745	-93.0743597	33.35907316
1,746	-92.98977127	33.36739444
1,747	-92.9051482	33.37565986
1,748	-92.82049069	33.38386934
1,749	-92.73579897	33.39202279
1,750	-92.65107327	33.40012015
1,751	-92.5663138	33.40816134
1,752	-88.54874877	33.72141879
1,753	-88.4626403	33.72668229
1,754	-88.3765096	33.73188644
1,755	-88.2903566	33.73703118
1,756	-88.20418216	33.74211646
1,757	-88.11798653	33.7471423
1,758	-88.03176934	33.75210855
1,759	-87.94553115	33.7570152
1,760	-87.85927221	33.7618622
1,761	-87.77299277	33.76664951
1,762	-87.68669308	33.77137707
1,763	-87.60037338	33.77604484
1,764	-87.51403394	33.78065277
1,765	-87.42767499	33.78520082
1,766	-87.34129678	33.78968895
1,767	-87.25489958	33.7941171
1,768	-87.16848364	33.79848523
1,769	-87.08204919	33.8027933
1,770	-86.99559651	33.80704128
1,771	-86.90912583	33.8112291
1,772	-86.82263742	33.81535674
1,773	-86.73613152	33.81942415
1,774	-86.6496084	33.82343129
1,775	-86.56306829	33.82737813
1,776	-86.47651147	33.83126462
1,777	-86.38993818	33.83509072
1,778	-86.30334868	33.8388564
1,779	-86.21674322	33.84256161
1,780	-86.13012206	33.84620633
1,781	-86.04348546	33.84979051
1,782	-85.95683366	33.85331412
1,783	-85.87016694	33.85677712
1,784	-85.78348554	33.86017948
1,785	-85.69678972	33.86352117
1,786	-85.61007974	33.86680215
1,787	-85.52335586	33.87002239
1,788	-85.43661833	33.87318185
1,789	-85.34986741	33.87628039
1,790	-85.26310336	33.87931833
1,791	-85.17632644	33.88229529
1,792	-85.08953691	33.88521135
1,793	-85.00273503	33.88806649
1,794	-84.91592105	33.89086067
1,795	-84.82909524	33.89359387
1,796	-84.74225785	33.89626605
1,797	-84.65540915	33.89887721
1,798	-84.56854939	33.9014273
1,799	-84.48167884	33.9039163
1,800	-84.39479776	33.90634419
1,801	-84.3079064	33.90871094
1,802	-84.22100503	33.91101653
1,803	-84.13409391	33.91326094
1,804	-84.0471733	33.91544414
1,805	-83.96024346	33.91756611
1,806	-83.87330465	33.91962682
1,807	-83.78635714	33.92162627
1,808	-83.69940119	33.92356443
1,809	-83.61243705	33.92544128
1,810	-83.525465	33.9272568
1,811	-83.43848529	33.92901097
1,812	-94.93748182	33.23247715
1,813	-94.8536472	33.24203199
1,814	-94.76977312	33.25153268
1,815	-94.68585977	33.26097913
1,816	-94.60190736	33.27037125
1,817	-94.51791611	33.27970895
1,818	-94.43388623	33.28899215
1,819	-94.34981791	33.29822076
1,820	-94.26571138	33.30739468
1,821	-94.18156684	33.31651384
1,822	-94.09738451	33.32557815
1,823	-94.01316457	33.33458738
1,824	-93.92890731	33.34354187
1,825	-93.84461288	33.35244111
1,826	-93.7602815	33.36128517
1,827	-93.67591339	33.37007394
1,828	-93.59150878	33.37880736
1,829	-93.50706787	33.38748534
1,830	-93.42259088	33.39610779
1,831	-93.33807804	33.40467464
1,832	-93.25352955	33.4131858
1,833	-93.16894564	33.42164119
1,834	-93.08432652	33.43004073
1,835	-92.99967242	33.43838435
1,836	-92.91498355	33.44667196
1,837	-92.83026014	33.45490348
1,838	-92.74550241	33.46307883
1,839	-92.66071058	33.47119794
1,840	-92.57588487	33.47926073
1,841	-88.5550944	33.79336282
1,842	-88.46891521	33.79864057
1,843	-88.3827137	33.80385881
1,844	-88.29649013	33.80901749
1,845	-88.21024472	33.81411643
1,846	-88.12397778	33.81915597
1,847	-88.03768949	33.82413566
1,848	-87.95138014	33.8290556
1,849	-87.86504997	33.83391573
1,850	-87.77869922	33.838716
1,851	-87.69232815	33.84345637
1,852	-87.60593702	33.84813679
1,853	-87.51952606	33.85275721
1,854	-87.43309553	33.85731758
1,855	-87.34664569	33.86181787
1,856	-87.26017679	33.86625802
1,857	-87.17368907	33.870638
1,858	-87.0871828	33.87495775
1,859	-87.00065822	33.87921724
1,860	-86.91411559	33.88341642
1,861	-86.82755516	33.88755525
1,862	-86.74097719	33.89163369
1,863	-86.65438193	33.89565171
1,864	-86.56776964	33.89960925
1,865	-86.48114056	33.90350628
1,866	-86.39449497	33.90734276
1,867	-86.30783311	33.91111865
1,868	-86.22115524	33.91483392
1,869	-86.13446161	33.91848853
1,870	-86.04775249	33.92208244
1,871	-85.96102813	33.92561561
1,872	-85.87428878	33.92908801
1,873	-85.78753471	33.93249961
1,874	-85.70076617	33.93585037
1,875	-85.61398342	33.93914026
1,876	-85.52718671	33.94236924
1,877	-85.44037615	33.94553728
1,878	-85.35355233	33.94864431
1,879	-85.26671549	33.95169043
1,880	-85.17986558	33.95467547
1,881	-85.093003	33.95759945
1,882	-85.00612804	33.96046234
1,883	-84.91924093	33.96326412
1,884	-84.83234196	33.96600474
1,885	-84.74543136	33.96868419
1,886	-84.65850942	33.97130244
1,887	-84.57157638	33.97385946
1,888	-84.48463251	33.97635522
1,889	-84.39767807	33.97878971
1,890	-84.31071332	33.98116289
1,891	-84.22373853	33.98347475
1,892	-84.13675395	33.98572525
1,893	-84.04975985	33.98791439
1,894	-83.96275649	33.99004213
1,895	-83.87574413	33.99210845
1,896	-83.78872303	33.99411333
1,897	-83.70169347	33.99605676
1,898	-83.61465569	33.99793871
1,899	-83.52760997	33.99975916
1,900	-83.44055657	34.0015181
1,901	-83.35349575	34.00321551
1,902	-83.26642777	34.00485137
1,903	-83.1793529	34.00642566
1,904	-83.0922714	34.00793837
1,905	-83.00518354	34.00938948
1,906	-82.91808958	34.01077899
1,907	-82.83098979	34.01210686
1,908	-82.74388442	34.0133731
1,909	-82.65677374	34.01457767
1,910	-94.94890329	33.30291285
1,911	-94.86500544	33.31249319
1,912	-94.78106799	33.32201924
1,913	-94.69709115	33.33149092
1,914	-94.61307513	33.34090812
1,915	-94.52902014	33.35027077
1,916	-94.44492639	33.35957877
1,917	-94.36079409	33.36883204
1,918	-94.27662344	33.37803048
1,919	-94.19241467	33.38717402
1,920	-94.10816797	33.39626257
1,921	-94.02388355	33.40529581
1,922	-93.93956169	33.41427434
1,923	-93.85520253	33.4231974
1,924	-93.77080631	33.43206512
1,925	-93.68637324	33.44087742
1,926	-93.60190355	33.44963422
1,927	-93.51739744	33.45833544
1,928	-93.43285513	33.46698098
1,929	-93.34827685	33.47557078
1,930	-93.26366281	33.48410475
1,931	-93.17901323	33.4925828
1,932	-93.09432833	33.50100486
1,933	-93.00960833	33.50937084
1,934	-92.92485345	33.51768067
1,935	-92.84006391	33.52593427
1,936	-92.75523994	33.53413155
1,937	-92.67038176	33.54227244
1,938	-92.58548959	33.55035687
1,939	-92.50056366	33.55838474
1,940	-92.41560418	33.566356
1,941	-92.33061139	33.57427055
1,942	-92.24558551	33.58212833
1,943	-92.16052677	33.58992925
1,944	-92.0754354	33.59767325
1,945	-91.99031161	33.60536024
1,946	-91.90515565	33.61299016
1,947	-91.81996773	33.62056293
1,948	-91.73474809	33.62807848
1,949	-91.64949695	33.63553674
1,950	-88.5614626	33.86530496
1,951	-88.47521243	33.87059698
1,952	-88.38893987	33.87582932
1,953	-88.30264517	33.88100195
1,954	-88.21632858	33.88611459
1,955	-88.12999035	33.89116785
1,956	-88.04363072	33.89616102
1,957	-87.95724995	33.90109426
1,958	-87.87084829	33.90596754
1,959	-87.78442599	33.91078081
1,960	-87.6979833	33.915534
1,961	-87.61152047	33.92022709
1,962	-87.52503775	33.92486001
1,963	-87.4385354	33.92943273
1,964	-87.35201366	33.9339452
1,965	-87.2654728	33.93839737
1,966	-87.17891306	33.94278921
1,967	-87.0923347	33.94712066
1,968	-87.00573798	33.95139168
1,969	-86.91912314	33.95560224
1,970	-86.83249044	33.95975228
1,971	-86.74584014	33.96384177
1,972	-86.65917249	33.96787067
1,973	-86.57248776	33.97183894
1,974	-86.48578618	33.97574653
1,975	-86.39906803	33.97959341
1,976	-86.31233355	33.98337954
1,977	-86.22558301	33.98710488
1,978	-86.13881666	33.99076939
1,979	-86.05203476	33.99437304
1,980	-85.96523757	33.99791579
1,981	-85.87842534	34.00139761
1,982	-85.79159834	34.00481846
1,983	-85.70475682	34.00817831
1,984	-85.61790104	34.01147712
1,985	-85.53103127	34.01471486
1,986	-85.44414776	34.01789141
1,987	-85.35725075	34.021007
1,988	-85.27034054	34.02406133
1,989	-85.18341736	34.02705447
1,990	-85.09648149	34.02998639
1,991	-85.00953318	34.03285705
1,992	-84.92257269	34.03566642
1,993	-84.83560029	34.03841449
1,994	-84.74861623	34.04110121
1,995	-84.66162078	34.04372656
1,996	-84.5746142	34.04629052
1,997	-84.48759675	34.04879306
1,998	-84.40056869	34.05123416
[truncated: 30,185 more rows]
