# Supplementary material for: Effects of wind energy generation and white-nose syndrome on the viability of the Indiana bat
Source: PeerJ. 2016 Dec 22;4:e2830. doi: 10.7717/peerj.2830 (PMC5183089; doi:10.7717/peerj.2830)
Supplement: Supplemental Information 2 — Data was broken down into 2 files because of size limitations. The data will be published to a USGS webpage (most likely Science Base) concurrently with publication of the article. It is being provided for the reviewers and editors here. [file peerj-04-2830-s002.zip › InPutData/hibsSites.csv]

FID	HibNo	HibCount
0.00E+00	0.00E+00	0.00E+00
1.00E+00	0.00E+00	0.00E+00
2.00E+00	0.00E+00	0.00E+00
3.00E+00	0.00E+00	0.00E+00
4.00E+00	0.00E+00	0.00E+00
5.00E+00	0.00E+00	0.00E+00
6.00E+00	0.00E+00	0.00E+00
7.00E+00	0.00E+00	0.00E+00
8.00E+00	0.00E+00	0.00E+00
9.00E+00	0.00E+00	0.00E+00
1.00E+01	0.00E+00	0.00E+00
1.10E+01	0.00E+00	0.00E+00
1.20E+01	0.00E+00	0.00E+00
1.30E+01	0.00E+00	0.00E+00
1.40E+01	0.00E+00	0.00E+00
1.50E+01	0.00E+00	0.00E+00
1.60E+01	0.00E+00	0.00E+00
1.70E+01	0.00E+00	0.00E+00
1.80E+01	0.00E+00	0.00E+00
1.90E+01	0.00E+00	0.00E+00
2.00E+01	0.00E+00	0.00E+00
2.10E+01	0.00E+00	0.00E+00
2.20E+01	0.00E+00	0.00E+00
2.30E+01	0.00E+00	0.00E+00
2.40E+01	0.00E+00	0.00E+00
2.50E+01	0.00E+00	0.00E+00
2.60E+01	0.00E+00	0.00E+00
2.70E+01	0.00E+00	0.00E+00
2.80E+01	0.00E+00	0.00E+00
2.90E+01	0.00E+00	0.00E+00
3.00E+01	0.00E+00	0.00E+00
3.10E+01	0.00E+00	0.00E+00
3.20E+01	0.00E+00	0.00E+00
3.30E+01	0.00E+00	0.00E+00
3.40E+01	0.00E+00	0.00E+00
3.50E+01	0.00E+00	0.00E+00
3.60E+01	0.00E+00	0.00E+00
3.70E+01	0.00E+00	0.00E+00
3.80E+01	0.00E+00	0.00E+00
3.90E+01	0.00E+00	0.00E+00
4.00E+01	0.00E+00	0.00E+00
4.10E+01	0.00E+00	0.00E+00
4.20E+01	0.00E+00	0.00E+00
4.30E+01	0.00E+00	0.00E+00
4.40E+01	0.00E+00	0.00E+00
4.50E+01	0.00E+00	0.00E+00
4.60E+01	0.00E+00	0.00E+00
4.70E+01	0.00E+00	0.00E+00
4.80E+01	0.00E+00	0.00E+00
4.90E+01	0.00E+00	0.00E+00
5.00E+01	0.00E+00	0.00E+00
5.10E+01	0.00E+00	0.00E+00
5.20E+01	0.00E+00	0.00E+00
5.30E+01	0.00E+00	0.00E+00
5.40E+01	0.00E+00	0.00E+00
5.50E+01	0.00E+00	0.00E+00
5.60E+01	0.00E+00	0.00E+00
5.70E+01	0.00E+00	0.00E+00
5.80E+01	0.00E+00	0.00E+00
5.90E+01	0.00E+00	0.00E+00
6.00E+01	0.00E+00	0.00E+00
6.10E+01	0.00E+00	0.00E+00
6.20E+01	0.00E+00	0.00E+00
6.30E+01	0.00E+00	0.00E+00
6.40E+01	0.00E+00	0.00E+00
6.50E+01	0.00E+00	0.00E+00
6.60E+01	0.00E+00	0.00E+00
6.70E+01	0.00E+00	0.00E+00
6.80E+01	0.00E+00	0.00E+00
6.90E+01	0.00E+00	0.00E+00
7.00E+01	0.00E+00	0.00E+00
7.10E+01	0.00E+00	0.00E+00
7.20E+01	0.00E+00	0.00E+00
7.30E+01	0.00E+00	0.00E+00
7.40E+01	0.00E+00	0.00E+00
7.50E+01	0.00E+00	0.00E+00
7.60E+01	0.00E+00	0.00E+00
7.70E+01	0.00E+00	0.00E+00
7.80E+01	0.00E+00	0.00E+00
7.90E+01	0.00E+00	0.00E+00
8.00E+01	0.00E+00	0.00E+00
8.10E+01	0.00E+00	0.00E+00
8.20E+01	0.00E+00	0.00E+00
8.30E+01	0.00E+00	0.00E+00
8.40E+01	0.00E+00	0.00E+00
8.50E+01	0.00E+00	0.00E+00
8.60E+01	0.00E+00	0.00E+00
8.70E+01	0.00E+00	0.00E+00
8.80E+01	0.00E+00	0.00E+00
8.90E+01	0.00E+00	0.00E+00
9.00E+01	0.00E+00	0.00E+00
9.10E+01	0.00E+00	0.00E+00
9.20E+01	0.00E+00	0.00E+00
9.30E+01	0.00E+00	0.00E+00
9.40E+01	0.00E+00	0.00E+00
9.50E+01	0.00E+00	0.00E+00
9.60E+01	0.00E+00	0.00E+00
9.70E+01	0.00E+00	0.00E+00
9.80E+01	0.00E+00	0.00E+00
9.90E+01	0.00E+00	0.00E+00
1.00E+02	0.00E+00	0.00E+00
1.01E+02	0.00E+00	0.00E+00
1.02E+02	0.00E+00	0.00E+00
1.03E+02	0.00E+00	0.00E+00
1.04E+02	0.00E+00	0.00E+00
1.05E+02	0.00E+00	0.00E+00
1.06E+02	0.00E+00	0.00E+00
1.07E+02	0.00E+00	0.00E+00
1.08E+02	0.00E+00	0.00E+00
1.09E+02	0.00E+00	0.00E+00
1.10E+02	0.00E+00	0.00E+00
1.11E+02	0.00E+00	0.00E+00
1.12E+02	0.00E+00	0.00E+00
1.13E+02	0.00E+00	0.00E+00
1.14E+02	0.00E+00	0.00E+00
1.15E+02	0.00E+00	0.00E+00
1.16E+02	0.00E+00	0.00E+00
1.17E+02	0.00E+00	0.00E+00
1.18E+02	0.00E+00	0.00E+00
1.19E+02	0.00E+00	0.00E+00
1.20E+02	0.00E+00	0.00E+00
1.21E+02	0.00E+00	0.00E+00
1.22E+02	0.00E+00	0.00E+00
1.23E+02	0.00E+00	0.00E+00
1.24E+02	0.00E+00	0.00E+00
1.25E+02	0.00E+00	0.00E+00
1.26E+02	0.00E+00	0.00E+00
1.27E+02	0.00E+00	0.00E+00
1.28E+02	0.00E+00	0.00E+00
1.29E+02	0.00E+00	0.00E+00
1.30E+02	1.00E+00	0.00E+00
1.31E+02	0.00E+00	0.00E+00
1.32E+02	0.00E+00	0.00E+00
1.33E+02	0.00E+00	0.00E+00
1.34E+02	0.00E+00	0.00E+00
1.35E+02	0.00E+00	0.00E+00
1.36E+02	0.00E+00	0.00E+00
1.37E+02	0.00E+00	0.00E+00
1.38E+02	0.00E+00	0.00E+00
1.39E+02	0.00E+00	0.00E+00
1.40E+02	0.00E+00	0.00E+00
1.41E+02	0.00E+00	0.00E+00
1.42E+02	0.00E+00	0.00E+00
1.43E+02	0.00E+00	0.00E+00
1.44E+02	0.00E+00	0.00E+00
1.45E+02	0.00E+00	0.00E+00
1.46E+02	0.00E+00	0.00E+00
1.47E+02	0.00E+00	0.00E+00
1.48E+02	0.00E+00	0.00E+00
1.49E+02	0.00E+00	0.00E+00
1.50E+02	0.00E+00	0.00E+00
1.51E+02	0.00E+00	0.00E+00
1.52E+02	0.00E+00	0.00E+00
1.53E+02	0.00E+00	0.00E+00
1.54E+02	0.00E+00	0.00E+00
1.55E+02	0.00E+00	0.00E+00
1.56E+02	0.00E+00	0.00E+00
1.57E+02	0.00E+00	0.00E+00
1.58E+02	0.00E+00	0.00E+00
1.59E+02	0.00E+00	0.00E+00
1.60E+02	0.00E+00	0.00E+00
1.61E+02	0.00E+00	0.00E+00
1.62E+02	0.00E+00	0.00E+00
1.63E+02	0.00E+00	0.00E+00
1.64E+02	0.00E+00	0.00E+00
1.65E+02	0.00E+00	0.00E+00
1.66E+02	0.00E+00	0.00E+00
1.67E+02	0.00E+00	0.00E+00
1.68E+02	0.00E+00	0.00E+00
1.69E+02	0.00E+00	0.00E+00
1.70E+02	0.00E+00	0.00E+00
1.71E+02	0.00E+00	0.00E+00
1.72E+02	0.00E+00	0.00E+00
1.73E+02	0.00E+00	0.00E+00
1.74E+02	0.00E+00	0.00E+00
1.75E+02	0.00E+00	0.00E+00
1.76E+02	0.00E+00	0.00E+00
1.77E+02	0.00E+00	0.00E+00
1.78E+02	0.00E+00	0.00E+00
1.79E+02	0.00E+00	0.00E+00
1.80E+02	0.00E+00	0.00E+00
1.81E+02	0.00E+00	0.00E+00
1.82E+02	0.00E+00	0.00E+00
1.83E+02	0.00E+00	0.00E+00
1.84E+02	0.00E+00	0.00E+00
1.85E+02	0.00E+00	0.00E+00
1.86E+02	0.00E+00	0.00E+00
1.87E+02	0.00E+00	0.00E+00
1.88E+02	0.00E+00	0.00E+00
1.89E+02	0.00E+00	0.00E+00
1.90E+02	0.00E+00	0.00E+00
1.91E+02	0.00E+00	0.00E+00
1.92E+02	0.00E+00	0.00E+00
1.93E+02	0.00E+00	0.00E+00
1.94E+02	0.00E+00	0.00E+00
1.95E+02	0.00E+00	0.00E+00
1.96E+02	0.00E+00	0.00E+00
1.97E+02	0.00E+00	0.00E+00
1.98E+02	0.00E+00	0.00E+00
1.99E+02	0.00E+00	0.00E+00
2.00E+02	0.00E+00	0.00E+00
2.01E+02	0.00E+00	0.00E+00
2.02E+02	0.00E+00	0.00E+00
2.03E+02	0.00E+00	0.00E+00
2.04E+02	0.00E+00	0.00E+00
2.05E+02	0.00E+00	0.00E+00
2.06E+02	0.00E+00	0.00E+00
2.07E+02	0.00E+00	0.00E+00
2.08E+02	0.00E+00	0.00E+00
2.09E+02	0.00E+00	0.00E+00
2.10E+02	0.00E+00	0.00E+00
2.11E+02	0.00E+00	0.00E+00
2.12E+02	0.00E+00	0.00E+00
2.13E+02	0.00E+00	0.00E+00
2.14E+02	0.00E+00	0.00E+00
2.15E+02	0.00E+00	0.00E+00
2.16E+02	0.00E+00	0.00E+00
2.17E+02	0.00E+00	0.00E+00
2.18E+02	0.00E+00	0.00E+00
2.19E+02	0.00E+00	0.00E+00
2.20E+02	0.00E+00	0.00E+00
2.21E+02	0.00E+00	0.00E+00
2.22E+02	0.00E+00	0.00E+00
2.23E+02	0.00E+00	0.00E+00
2.24E+02	0.00E+00	0.00E+00
2.25E+02	0.00E+00	0.00E+00
2.26E+02	0.00E+00	0.00E+00
2.27E+02	0.00E+00	0.00E+00
2.28E+02	0.00E+00	0.00E+00
2.29E+02	0.00E+00	0.00E+00
2.30E+02	0.00E+00	0.00E+00
2.31E+02	0.00E+00	0.00E+00
2.32E+02	0.00E+00	0.00E+00
2.33E+02	0.00E+00	0.00E+00
2.34E+02	0.00E+00	0.00E+00
2.35E+02	0.00E+00	0.00E+00
2.36E+02	0.00E+00	0.00E+00
2.37E+02	0.00E+00	0.00E+00
2.38E+02	0.00E+00	0.00E+00
2.39E+02	0.00E+00	0.00E+00
2.40E+02	0.00E+00	0.00E+00
2.41E+02	0.00E+00	0.00E+00
2.42E+02	0.00E+00	0.00E+00
2.43E+02	0.00E+00	0.00E+00
2.44E+02	0.00E+00	0.00E+00
2.45E+02	0.00E+00	0.00E+00
2.46E+02	0.00E+00	0.00E+00
2.47E+02	0.00E+00	0.00E+00
2.48E+02	0.00E+00	0.00E+00
2.49E+02	0.00E+00	0.00E+00
2.50E+02	0.00E+00	0.00E+00
2.51E+02	0.00E+00	0.00E+00
2.52E+02	0.00E+00	0.00E+00
2.53E+02	0.00E+00	0.00E+00
2.54E+02	0.00E+00	0.00E+00
2.55E+02	0.00E+00	0.00E+00
2.56E+02	0.00E+00	0.00E+00
2.57E+02	0.00E+00	0.00E+00
2.58E+02	0.00E+00	0.00E+00
2.59E+02	0.00E+00	0.00E+00
2.60E+02	0.00E+00	0.00E+00
2.61E+02	0.00E+00	0.00E+00
2.62E+02	0.00E+00	0.00E+00
2.63E+02	0.00E+00	0.00E+00
2.64E+02	0.00E+00	0.00E+00
2.65E+02	0.00E+00	0.00E+00
2.66E+02	0.00E+00	0.00E+00
2.67E+02	0.00E+00	0.00E+00
2.68E+02	0.00E+00	0.00E+00
2.69E+02	0.00E+00	0.00E+00
2.70E+02	0.00E+00	0.00E+00
2.71E+02	0.00E+00	0.00E+00
2.72E+02	0.00E+00	0.00E+00
2.73E+02	0.00E+00	0.00E+00
2.74E+02	0.00E+00	0.00E+00
2.75E+02	0.00E+00	0.00E+00
2.76E+02	0.00E+00	0.00E+00
2.77E+02	0.00E+00	0.00E+00
2.78E+02	0.00E+00	0.00E+00
2.79E+02	0.00E+00	0.00E+00
2.80E+02	0.00E+00	0.00E+00
2.81E+02	0.00E+00	0.00E+00
2.82E+02	0.00E+00	0.00E+00
2.83E+02	0.00E+00	0.00E+00
2.84E+02	0.00E+00	0.00E+00
2.85E+02	0.00E+00	0.00E+00
2.86E+02	0.00E+00	0.00E+00
2.87E+02	0.00E+00	0.00E+00
2.88E+02	0.00E+00	0.00E+00
2.89E+02	0.00E+00	0.00E+00
2.90E+02	0.00E+00	0.00E+00
2.91E+02	0.00E+00	0.00E+00
2.92E+02	0.00E+00	0.00E+00
2.93E+02	0.00E+00	0.00E+00
2.94E+02	0.00E+00	0.00E+00
2.95E+02	0.00E+00	0.00E+00
2.96E+02	0.00E+00	0.00E+00
2.97E+02	0.00E+00	0.00E+00
2.98E+02	0.00E+00	0.00E+00
2.99E+02	0.00E+00	0.00E+00
3.00E+02	0.00E+00	0.00E+00
3.01E+02	0.00E+00	0.00E+00
3.02E+02	0.00E+00	0.00E+00
3.03E+02	0.00E+00	0.00E+00
3.04E+02	0.00E+00	0.00E+00
3.05E+02	0.00E+00	0.00E+00
3.06E+02	0.00E+00	0.00E+00
3.07E+02	0.00E+00	0.00E+00
3.08E+02	0.00E+00	0.00E+00
3.09E+02	0.00E+00	0.00E+00
3.10E+02	0.00E+00	0.00E+00
3.11E+02	0.00E+00	0.00E+00
3.12E+02	0.00E+00	0.00E+00
3.13E+02	0.00E+00	0.00E+00
3.14E+02	0.00E+00	0.00E+00
3.15E+02	0.00E+00	0.00E+00
3.16E+02	0.00E+00	0.00E+00
3.17E+02	0.00E+00	0.00E+00
3.18E+02	0.00E+00	0.00E+00
3.19E+02	0.00E+00	0.00E+00
3.20E+02	0.00E+00	0.00E+00
3.21E+02	0.00E+00	0.00E+00
3.22E+02	0.00E+00	0.00E+00
3.23E+02	0.00E+00	0.00E+00
3.24E+02	0.00E+00	0.00E+00
3.25E+02	0.00E+00	0.00E+00
3.26E+02	0.00E+00	0.00E+00
3.27E+02	0.00E+00	0.00E+00
3.28E+02	0.00E+00	0.00E+00
3.29E+02	0.00E+00	0.00E+00
3.30E+02	0.00E+00	0.00E+00
3.31E+02	0.00E+00	0.00E+00
3.32E+02	0.00E+00	0.00E+00
3.33E+02	0.00E+00	0.00E+00
3.34E+02	0.00E+00	0.00E+00
3.35E+02	0.00E+00	0.00E+00
3.36E+02	0.00E+00	0.00E+00
3.37E+02	0.00E+00	0.00E+00
3.38E+02	0.00E+00	0.00E+00
3.39E+02	0.00E+00	0.00E+00
3.40E+02	0.00E+00	0.00E+00
3.41E+02	0.00E+00	0.00E+00
3.42E+02	0.00E+00	0.00E+00
3.43E+02	0.00E+00	0.00E+00
3.44E+02	0.00E+00	0.00E+00
3.45E+02	0.00E+00	0.00E+00
3.46E+02	0.00E+00	0.00E+00
3.47E+02	0.00E+00	0.00E+00
3.48E+02	0.00E+00	0.00E+00
3.49E+02	0.00E+00	0.00E+00
3.50E+02	0.00E+00	0.00E+00
3.51E+02	0.00E+00	0.00E+00
3.52E+02	0.00E+00	0.00E+00
3.53E+02	0.00E+00	0.00E+00
3.54E+02	0.00E+00	0.00E+00
3.55E+02	0.00E+00	0.00E+00
3.56E+02	0.00E+00	0.00E+00
3.57E+02	0.00E+00	0.00E+00
3.58E+02	0.00E+00	0.00E+00
3.59E+02	0.00E+00	0.00E+00
3.60E+02	0.00E+00	0.00E+00
3.61E+02	0.00E+00	0.00E+00
3.62E+02	0.00E+00	0.00E+00
3.63E+02	0.00E+00	0.00E+00
3.64E+02	0.00E+00	0.00E+00
3.65E+02	0.00E+00	0.00E+00
3.66E+02	0.00E+00	0.00E+00
3.67E+02	0.00E+00	0.00E+00
3.68E+02	0.00E+00	0.00E+00
3.69E+02	0.00E+00	0.00E+00
3.70E+02	0.00E+00	0.00E+00
3.71E+02	0.00E+00	0.00E+00
3.72E+02	0.00E+00	0.00E+00
3.73E+02	0.00E+00	0.00E+00
3.74E+02	0.00E+00	0.00E+00
3.75E+02	0.00E+00	0.00E+00
3.76E+02	0.00E+00	0.00E+00
3.77E+02	0.00E+00	0.00E+00
3.78E+02	0.00E+00	0.00E+00
3.79E+02	0.00E+00	0.00E+00
3.80E+02	0.00E+00	0.00E+00
3.81E+02	0.00E+00	0.00E+00
3.82E+02	0.00E+00	0.00E+00
3.83E+02	0.00E+00	0.00E+00
3.84E+02	0.00E+00	0.00E+00
3.85E+02	0.00E+00	0.00E+00
3.86E+02	0.00E+00	0.00E+00
3.87E+02	0.00E+00	0.00E+00
3.88E+02	0.00E+00	0.00E+00
3.89E+02	0.00E+00	0.00E+00
3.90E+02	0.00E+00	0.00E+00
3.91E+02	0.00E+00	0.00E+00
3.92E+02	0.00E+00	0.00E+00
3.93E+02	0.00E+00	0.00E+00
3.94E+02	0.00E+00	0.00E+00
3.95E+02	0.00E+00	0.00E+00
3.96E+02	0.00E+00	0.00E+00
3.97E+02	0.00E+00	0.00E+00
3.98E+02	0.00E+00	0.00E+00
3.99E+02	0.00E+00	0.00E+00
4.00E+02	0.00E+00	0.00E+00
4.01E+02	0.00E+00	0.00E+00
4.02E+02	0.00E+00	0.00E+00
4.03E+02	0.00E+00	0.00E+00
4.04E+02	0.00E+00	0.00E+00
4.05E+02	0.00E+00	0.00E+00
4.06E+02	0.00E+00	0.00E+00
4.07E+02	0.00E+00	0.00E+00
4.08E+02	0.00E+00	0.00E+00
4.09E+02	0.00E+00	0.00E+00
4.10E+02	0.00E+00	0.00E+00
4.11E+02	0.00E+00	0.00E+00
4.12E+02	0.00E+00	0.00E+00
4.13E+02	0.00E+00	0.00E+00
4.14E+02	0.00E+00	0.00E+00
4.15E+02	0.00E+00	0.00E+00
4.16E+02	0.00E+00	0.00E+00
4.17E+02	0.00E+00	0.00E+00
4.18E+02	0.00E+00	0.00E+00
4.19E+02	0.00E+00	0.00E+00
4.20E+02	0.00E+00	0.00E+00
4.21E+02	0.00E+00	0.00E+00
4.22E+02	0.00E+00	0.00E+00
4.23E+02	0.00E+00	0.00E+00
4.24E+02	0.00E+00	0.00E+00
4.25E+02	0.00E+00	0.00E+00
4.26E+02	0.00E+00	0.00E+00
4.27E+02	0.00E+00	0.00E+00
4.28E+02	0.00E+00	0.00E+00
4.29E+02	0.00E+00	0.00E+00
4.30E+02	0.00E+00	0.00E+00
4.31E+02	0.00E+00	0.00E+00
4.32E+02	0.00E+00	0.00E+00
4.33E+02	0.00E+00	0.00E+00
4.34E+02	0.00E+00	0.00E+00
4.35E+02	0.00E+00	0.00E+00
4.36E+02	0.00E+00	0.00E+00
4.37E+02	0.00E+00	0.00E+00
4.38E+02	0.00E+00	0.00E+00
4.39E+02	0.00E+00	0.00E+00
4.40E+02	0.00E+00	0.00E+00
4.41E+02	0.00E+00	0.00E+00
4.42E+02	0.00E+00	0.00E+00
4.43E+02	0.00E+00	0.00E+00
4.44E+02	0.00E+00	0.00E+00
4.45E+02	0.00E+00	0.00E+00
4.46E+02	0.00E+00	0.00E+00
4.47E+02	0.00E+00	0.00E+00
4.48E+02	0.00E+00	0.00E+00
4.49E+02	0.00E+00	0.00E+00
4.50E+02	0.00E+00	0.00E+00
4.51E+02	0.00E+00	0.00E+00
4.52E+02	0.00E+00	0.00E+00
4.53E+02	0.00E+00	0.00E+00
4.54E+02	0.00E+00	0.00E+00
4.55E+02	0.00E+00	0.00E+00
4.56E+02	0.00E+00	0.00E+00
4.57E+02	0.00E+00	0.00E+00
4.58E+02	0.00E+00	0.00E+00
4.59E+02	0.00E+00	0.00E+00
4.60E+02	0.00E+00	0.00E+00
4.61E+02	0.00E+00	0.00E+00
4.62E+02	0.00E+00	0.00E+00
4.63E+02	0.00E+00	0.00E+00
4.64E+02	0.00E+00	0.00E+00
4.65E+02	0.00E+00	0.00E+00
4.66E+02	0.00E+00	0.00E+00
4.67E+02	0.00E+00	0.00E+00
4.68E+02	0.00E+00	0.00E+00
4.69E+02	0.00E+00	0.00E+00
4.70E+02	0.00E+00	0.00E+00
4.71E+02	0.00E+00	0.00E+00
4.72E+02	0.00E+00	0.00E+00
4.73E+02	0.00E+00	0.00E+00
4.74E+02	0.00E+00	0.00E+00
4.75E+02	0.00E+00	0.00E+00
4.76E+02	0.00E+00	0.00E+00
4.77E+02	0.00E+00	0.00E+00
4.78E+02	0.00E+00	0.00E+00
4.79E+02	0.00E+00	0.00E+00
4.80E+02	0.00E+00	0.00E+00
4.81E+02	0.00E+00	0.00E+00
4.82E+02	0.00E+00	0.00E+00
4.83E+02	0.00E+00	0.00E+00
4.84E+02	0.00E+00	0.00E+00
4.85E+02	0.00E+00	0.00E+00
4.86E+02	0.00E+00	0.00E+00
4.87E+02	0.00E+00	0.00E+00
4.88E+02	0.00E+00	0.00E+00
4.89E+02	0.00E+00	0.00E+00
4.90E+02	0.00E+00	0.00E+00
4.91E+02	0.00E+00	0.00E+00
4.92E+02	0.00E+00	0.00E+00
4.93E+02	0.00E+00	0.00E+00
4.94E+02	0.00E+00	0.00E+00
4.95E+02	0.00E+00	0.00E+00
4.96E+02	0.00E+00	0.00E+00
4.97E+02	0.00E+00	0.00E+00
4.98E+02	0.00E+00	0.00E+00
4.99E+02	0.00E+00	0.00E+00
5.00E+02	0.00E+00	0.00E+00
5.01E+02	0.00E+00	0.00E+00
5.02E+02	0.00E+00	0.00E+00
5.03E+02	0.00E+00	0.00E+00
5.04E+02	0.00E+00	0.00E+00
5.05E+02	0.00E+00	0.00E+00
5.06E+02	0.00E+00	0.00E+00
5.07E+02	0.00E+00	0.00E+00
5.08E+02	0.00E+00	0.00E+00
5.09E+02	0.00E+00	0.00E+00
5.10E+02	0.00E+00	0.00E+00
5.11E+02	0.00E+00	0.00E+00
5.12E+02	0.00E+00	0.00E+00
5.13E+02	0.00E+00	0.00E+00
5.14E+02	0.00E+00	0.00E+00
5.15E+02	0.00E+00	0.00E+00
5.16E+02	0.00E+00	0.00E+00
5.17E+02	0.00E+00	0.00E+00
5.18E+02	0.00E+00	0.00E+00
5.19E+02	0.00E+00	0.00E+00
5.20E+02	0.00E+00	0.00E+00
5.21E+02	0.00E+00	0.00E+00
5.22E+02	0.00E+00	0.00E+00
5.23E+02	0.00E+00	0.00E+00
5.24E+02	0.00E+00	0.00E+00
5.25E+02	0.00E+00	0.00E+00
5.26E+02	0.00E+00	0.00E+00
5.27E+02	0.00E+00	0.00E+00
5.28E+02	0.00E+00	0.00E+00
5.29E+02	0.00E+00	0.00E+00
5.30E+02	0.00E+00	0.00E+00
5.31E+02	0.00E+00	0.00E+00
5.32E+02	0.00E+00	0.00E+00
5.33E+02	0.00E+00	0.00E+00
5.34E+02	0.00E+00	0.00E+00
5.35E+02	0.00E+00	0.00E+00
5.36E+02	0.00E+00	0.00E+00
5.37E+02	0.00E+00	0.00E+00
5.38E+02	0.00E+00	0.00E+00
5.39E+02	0.00E+00	0.00E+00
5.40E+02	0.00E+00	0.00E+00
5.41E+02	0.00E+00	0.00E+00
5.42E+02	0.00E+00	0.00E+00
5.43E+02	0.00E+00	0.00E+00
5.44E+02	0.00E+00	0.00E+00
5.45E+02	0.00E+00	0.00E+00
5.46E+02	0.00E+00	0.00E+00
5.47E+02	0.00E+00	0.00E+00
5.48E+02	0.00E+00	0.00E+00
5.49E+02	0.00E+00	0.00E+00
5.50E+02	0.00E+00	0.00E+00
5.51E+02	0.00E+00	0.00E+00
5.52E+02	0.00E+00	0.00E+00
5.53E+02	0.00E+00	0.00E+00
5.54E+02	0.00E+00	0.00E+00
5.55E+02	0.00E+00	0.00E+00
5.56E+02	0.00E+00	0.00E+00
5.57E+02	0.00E+00	0.00E+00
5.58E+02	0.00E+00	0.00E+00
5.59E+02	0.00E+00	0.00E+00
5.60E+02	0.00E+00	0.00E+00
5.61E+02	0.00E+00	0.00E+00
5.62E+02	0.00E+00	0.00E+00
5.63E+02	0.00E+00	0.00E+00
5.64E+02	0.00E+00	0.00E+00
5.65E+02	0.00E+00	0.00E+00
5.66E+02	0.00E+00	0.00E+00
5.67E+02	0.00E+00	0.00E+00
5.68E+02	0.00E+00	0.00E+00
5.69E+02	0.00E+00	0.00E+00
5.70E+02	0.00E+00	0.00E+00
5.71E+02	0.00E+00	0.00E+00
5.72E+02	0.00E+00	0.00E+00
5.73E+02	0.00E+00	0.00E+00
5.74E+02	0.00E+00	0.00E+00
5.75E+02	0.00E+00	0.00E+00
5.76E+02	0.00E+00	0.00E+00
5.77E+02	0.00E+00	0.00E+00
5.78E+02	0.00E+00	0.00E+00
5.79E+02	0.00E+00	0.00E+00
5.80E+02	0.00E+00	0.00E+00
5.81E+02	0.00E+00	0.00E+00
5.82E+02	0.00E+00	0.00E+00
5.83E+02	0.00E+00	0.00E+00
5.84E+02	0.00E+00	0.00E+00
5.85E+02	0.00E+00	0.00E+00
5.86E+02	0.00E+00	0.00E+00
5.87E+02	0.00E+00	0.00E+00
5.88E+02	0.00E+00	0.00E+00
5.89E+02	0.00E+00	0.00E+00
5.90E+02	0.00E+00	0.00E+00
5.91E+02	0.00E+00	0.00E+00
5.92E+02	0.00E+00	0.00E+00
5.93E+02	0.00E+00	0.00E+00
5.94E+02	0.00E+00	0.00E+00
5.95E+02	0.00E+00	0.00E+00
5.96E+02	0.00E+00	0.00E+00
5.97E+02	0.00E+00	0.00E+00
5.98E+02	0.00E+00	0.00E+00
5.99E+02	0.00E+00	0.00E+00
6.00E+02	0.00E+00	0.00E+00
6.01E+02	0.00E+00	0.00E+00
6.02E+02	0.00E+00	0.00E+00
6.03E+02	0.00E+00	0.00E+00
6.04E+02	0.00E+00	0.00E+00
6.05E+02	0.00E+00	0.00E+00
6.06E+02	0.00E+00	0.00E+00
6.07E+02	0.00E+00	0.00E+00
6.08E+02	0.00E+00	0.00E+00
6.09E+02	0.00E+00	0.00E+00
6.10E+02	0.00E+00	0.00E+00
6.11E+02	0.00E+00	0.00E+00
6.12E+02	0.00E+00	0.00E+00
6.13E+02	0.00E+00	0.00E+00
6.14E+02	0.00E+00	0.00E+00
6.15E+02	0.00E+00	0.00E+00
6.16E+02	0.00E+00	0.00E+00
6.17E+02	0.00E+00	0.00E+00
6.18E+02	0.00E+00	0.00E+00
6.19E+02	0.00E+00	0.00E+00
6.20E+02	0.00E+00	0.00E+00
6.21E+02	0.00E+00	0.00E+00
6.22E+02	0.00E+00	0.00E+00
6.23E+02	0.00E+00	0.00E+00
6.24E+02	0.00E+00	0.00E+00
6.25E+02	0.00E+00	0.00E+00
6.26E+02	0.00E+00	0.00E+00
6.27E+02	0.00E+00	0.00E+00
6.28E+02	0.00E+00	0.00E+00
6.29E+02	0.00E+00	0.00E+00
6.30E+02	0.00E+00	0.00E+00
6.31E+02	0.00E+00	0.00E+00
6.32E+02	0.00E+00	0.00E+00
6.33E+02	0.00E+00	0.00E+00
6.34E+02	0.00E+00	0.00E+00
6.35E+02	0.00E+00	0.00E+00
6.36E+02	0.00E+00	0.00E+00
6.37E+02	0.00E+00	0.00E+00
6.38E+02	0.00E+00	0.00E+00
6.39E+02	0.00E+00	0.00E+00
6.40E+02	0.00E+00	0.00E+00
6.41E+02	0.00E+00	0.00E+00
6.42E+02	0.00E+00	0.00E+00
6.43E+02	0.00E+00	0.00E+00
6.44E+02	0.00E+00	0.00E+00
6.45E+02	0.00E+00	0.00E+00
6.46E+02	0.00E+00	0.00E+00
6.47E+02	0.00E+00	0.00E+00
6.48E+02	0.00E+00	0.00E+00
6.49E+02	0.00E+00	0.00E+00
6.50E+02	0.00E+00	0.00E+00
6.51E+02	0.00E+00	0.00E+00
6.52E+02	0.00E+00	0.00E+00
6.53E+02	0.00E+00	0.00E+00
6.54E+02	0.00E+00	0.00E+00
6.55E+02	0.00E+00	0.00E+00
6.56E+02	0.00E+00	0.00E+00
6.57E+02	0.00E+00	0.00E+00
6.58E+02	0.00E+00	0.00E+00
6.59E+02	0.00E+00	0.00E+00
6.60E+02	0.00E+00	0.00E+00
6.61E+02	0.00E+00	0.00E+00
6.62E+02	0.00E+00	0.00E+00
6.63E+02	0.00E+00	0.00E+00
6.64E+02	0.00E+00	0.00E+00
6.65E+02	0.00E+00	0.00E+00
6.66E+02	0.00E+00	0.00E+00
6.67E+02	0.00E+00	0.00E+00
6.68E+02	0.00E+00	0.00E+00
6.69E+02	0.00E+00	0.00E+00
6.70E+02	0.00E+00	0.00E+00
6.71E+02	0.00E+00	0.00E+00
6.72E+02	0.00E+00	0.00E+00
6.73E+02	0.00E+00	0.00E+00
6.74E+02	0.00E+00	0.00E+00
6.75E+02	0.00E+00	0.00E+00
6.76E+02	0.00E+00	0.00E+00
6.77E+02	0.00E+00	0.00E+00
6.78E+02	0.00E+00	0.00E+00
6.79E+02	0.00E+00	0.00E+00
6.80E+02	0.00E+00	0.00E+00
6.81E+02	0.00E+00	0.00E+00
6.82E+02	0.00E+00	0.00E+00
6.83E+02	0.00E+00	0.00E+00
6.84E+02	0.00E+00	0.00E+00
6.85E+02	0.00E+00	0.00E+00
6.86E+02	0.00E+00	0.00E+00
6.87E+02	0.00E+00	0.00E+00
6.88E+02	0.00E+00	0.00E+00
6.89E+02	0.00E+00	0.00E+00
6.90E+02	0.00E+00	0.00E+00
6.91E+02	0.00E+00	0.00E+00
6.92E+02	0.00E+00	0.00E+00
6.93E+02	0.00E+00	0.00E+00
6.94E+02	0.00E+00	0.00E+00
6.95E+02	0.00E+00	0.00E+00
6.96E+02	0.00E+00	0.00E+00
6.97E+02	0.00E+00	0.00E+00
6.98E+02	0.00E+00	0.00E+00
6.99E+02	0.00E+00	0.00E+00
7.00E+02	0.00E+00	0.00E+00
7.01E+02	0.00E+00	0.00E+00
7.02E+02	0.00E+00	0.00E+00
7.03E+02	0.00E+00	0.00E+00
7.04E+02	0.00E+00	0.00E+00
7.05E+02	0.00E+00	0.00E+00
7.06E+02	0.00E+00	0.00E+00
7.07E+02	0.00E+00	0.00E+00
7.08E+02	0.00E+00	0.00E+00
7.09E+02	0.00E+00	0.00E+00
7.10E+02	0.00E+00	0.00E+00
7.11E+02	0.00E+00	0.00E+00
7.12E+02	0.00E+00	0.00E+00
7.13E+02	0.00E+00	0.00E+00
7.14E+02	0.00E+00	0.00E+00
7.15E+02	0.00E+00	0.00E+00
7.16E+02	0.00E+00	0.00E+00
7.17E+02	0.00E+00	0.00E+00
7.18E+02	0.00E+00	0.00E+00
7.19E+02	0.00E+00	0.00E+00
7.20E+02	0.00E+00	0.00E+00
7.21E+02	0.00E+00	0.00E+00
7.22E+02	0.00E+00	0.00E+00
7.23E+02	0.00E+00	0.00E+00
7.24E+02	0.00E+00	0.00E+00
7.25E+02	0.00E+00	0.00E+00
7.26E+02	0.00E+00	0.00E+00
7.27E+02	0.00E+00	0.00E+00
7.28E+02	0.00E+00	0.00E+00
7.29E+02	0.00E+00	0.00E+00
7.30E+02	0.00E+00	0.00E+00
7.31E+02	0.00E+00	0.00E+00
7.32E+02	0.00E+00	0.00E+00
7.33E+02	0.00E+00	0.00E+00
7.34E+02	0.00E+00	0.00E+00
7.35E+02	0.00E+00	0.00E+00
7.36E+02	0.00E+00	0.00E+00
7.37E+02	0.00E+00	0.00E+00
7.38E+02	0.00E+00	0.00E+00
7.39E+02	0.00E+00	0.00E+00
7.40E+02	0.00E+00	0.00E+00
7.41E+02	0.00E+00	0.00E+00
7.42E+02	0.00E+00	0.00E+00
7.43E+02	0.00E+00	0.00E+00
7.44E+02	0.00E+00	0.00E+00
7.45E+02	0.00E+00	0.00E+00
7.46E+02	0.00E+00	0.00E+00
7.47E+02	0.00E+00	0.00E+00
7.48E+02	0.00E+00	0.00E+00
7.49E+02	0.00E+00	0.00E+00
7.50E+02	0.00E+00	0.00E+00
7.51E+02	0.00E+00	0.00E+00
7.52E+02	0.00E+00	0.00E+00
7.53E+02	0.00E+00	0.00E+00
7.54E+02	0.00E+00	0.00E+00
7.55E+02	0.00E+00	0.00E+00
7.56E+02	0.00E+00	0.00E+00
7.57E+02	0.00E+00	0.00E+00
7.58E+02	0.00E+00	0.00E+00
7.59E+02	0.00E+00	0.00E+00
7.60E+02	0.00E+00	0.00E+00
7.61E+02	0.00E+00	0.00E+00
7.62E+02	0.00E+00	0.00E+00
7.63E+02	0.00E+00	0.00E+00
7.64E+02	0.00E+00	0.00E+00
7.65E+02	0.00E+00	0.00E+00
7.66E+02	0.00E+00	0.00E+00
7.67E+02	0.00E+00	0.00E+00
7.68E+02	0.00E+00	0.00E+00
7.69E+02	0.00E+00	0.00E+00
7.70E+02	0.00E+00	0.00E+00
7.71E+02	0.00E+00	0.00E+00
7.72E+02	0.00E+00	0.00E+00
7.73E+02	0.00E+00	0.00E+00
7.74E+02	0.00E+00	0.00E+00
7.75E+02	0.00E+00	0.00E+00
7.76E+02	0.00E+00	0.00E+00
7.77E+02	0.00E+00	0.00E+00
7.78E+02	0.00E+00	0.00E+00
7.79E+02	0.00E+00	0.00E+00
7.80E+02	0.00E+00	0.00E+00
7.81E+02	0.00E+00	0.00E+00
7.82E+02	0.00E+00	0.00E+00
7.83E+02	0.00E+00	0.00E+00
7.84E+02	0.00E+00	0.00E+00
7.85E+02	0.00E+00	0.00E+00
7.86E+02	0.00E+00	0.00E+00
7.87E+02	0.00E+00	0.00E+00
7.88E+02	0.00E+00	0.00E+00
7.89E+02	0.00E+00	0.00E+00
7.90E+02	0.00E+00	0.00E+00
7.91E+02	0.00E+00	0.00E+00
7.92E+02	0.00E+00	0.00E+00
7.93E+02	0.00E+00	0.00E+00
7.94E+02	0.00E+00	0.00E+00
7.95E+02	0.00E+00	0.00E+00
7.96E+02	0.00E+00	0.00E+00
7.97E+02	0.00E+00	0.00E+00
7.98E+02	0.00E+00	0.00E+00
7.99E+02	0.00E+00	0.00E+00
8.00E+02	0.00E+00	0.00E+00
8.01E+02	0.00E+00	0.00E+00
8.02E+02	0.00E+00	0.00E+00
8.03E+02	0.00E+00	0.00E+00
8.04E+02	0.00E+00	0.00E+00
8.05E+02	0.00E+00	0.00E+00
8.06E+02	0.00E+00	0.00E+00
8.07E+02	0.00E+00	0.00E+00
8.08E+02	0.00E+00	0.00E+00
8.09E+02	0.00E+00	0.00E+00
8.10E+02	0.00E+00	0.00E+00
8.11E+02	0.00E+00	0.00E+00
8.12E+02	0.00E+00	0.00E+00
8.13E+02	0.00E+00	0.00E+00
8.14E+02	0.00E+00	0.00E+00
8.15E+02	0.00E+00	0.00E+00
8.16E+02	0.00E+00	0.00E+00
8.17E+02	0.00E+00	0.00E+00
8.18E+02	0.00E+00	0.00E+00
8.19E+02	0.00E+00	0.00E+00
8.20E+02	0.00E+00	0.00E+00
8.21E+02	0.00E+00	0.00E+00
8.22E+02	0.00E+00	0.00E+00
8.23E+02	0.00E+00	0.00E+00
8.24E+02	0.00E+00	0.00E+00
8.25E+02	0.00E+00	0.00E+00
8.26E+02	0.00E+00	0.00E+00
8.27E+02	0.00E+00	0.00E+00
8.28E+02	0.00E+00	0.00E+00
8.29E+02	0.00E+00	0.00E+00
8.30E+02	0.00E+00	0.00E+00
8.31E+02	0.00E+00	0.00E+00
8.32E+02	0.00E+00	0.00E+00
8.33E+02	0.00E+00	0.00E+00
8.34E+02	0.00E+00	0.00E+00
8.35E+02	0.00E+00	0.00E+00
8.36E+02	0.00E+00	0.00E+00
8.37E+02	0.00E+00	0.00E+00
8.38E+02	0.00E+00	0.00E+00
8.39E+02	0.00E+00	0.00E+00
8.40E+02	0.00E+00	0.00E+00
8.41E+02	0.00E+00	0.00E+00
8.42E+02	0.00E+00	0.00E+00
8.43E+02	0.00E+00	0.00E+00
8.44E+02	0.00E+00	0.00E+00
8.45E+02	0.00E+00	0.00E+00
8.46E+02	0.00E+00	0.00E+00
8.47E+02	0.00E+00	0.00E+00
8.48E+02	0.00E+00	0.00E+00
8.49E+02	0.00E+00	0.00E+00
8.50E+02	0.00E+00	0.00E+00
8.51E+02	0.00E+00	0.00E+00
8.52E+02	0.00E+00	0.00E+00
8.53E+02	0.00E+00	0.00E+00
8.54E+02	0.00E+00	0.00E+00
8.55E+02	0.00E+00	0.00E+00
8.56E+02	0.00E+00	0.00E+00
8.57E+02	0.00E+00	0.00E+00
8.58E+02	0.00E+00	0.00E+00
8.59E+02	0.00E+00	0.00E+00
8.60E+02	0.00E+00	0.00E+00
8.61E+02	0.00E+00	0.00E+00
8.62E+02	0.00E+00	0.00E+00
8.63E+02	0.00E+00	0.00E+00
8.64E+02	0.00E+00	0.00E+00
8.65E+02	0.00E+00	0.00E+00
8.66E+02	0.00E+00	0.00E+00
8.67E+02	0.00E+00	0.00E+00
8.68E+02	0.00E+00	0.00E+00
8.69E+02	0.00E+00	0.00E+00
8.70E+02	0.00E+00	0.00E+00
8.71E+02	0.00E+00	0.00E+00
8.72E+02	0.00E+00	0.00E+00
8.73E+02	0.00E+00	0.00E+00
8.74E+02	0.00E+00	0.00E+00
8.75E+02	0.00E+00	0.00E+00
8.76E+02	0.00E+00	0.00E+00
8.77E+02	0.00E+00	0.00E+00
8.78E+02	0.00E+00	0.00E+00
8.79E+02	0.00E+00	0.00E+00
8.80E+02	0.00E+00	0.00E+00
8.81E+02	0.00E+00	0.00E+00
8.82E+02	0.00E+00	0.00E+00
8.83E+02	0.00E+00	0.00E+00
8.84E+02	0.00E+00	0.00E+00
8.85E+02	0.00E+00	0.00E+00
8.86E+02	0.00E+00	0.00E+00
8.87E+02	0.00E+00	0.00E+00
8.88E+02	0.00E+00	0.00E+00
8.89E+02	0.00E+00	0.00E+00
8.90E+02	0.00E+00	0.00E+00
8.91E+02	0.00E+00	0.00E+00
8.92E+02	0.00E+00	0.00E+00
8.93E+02	0.00E+00	0.00E+00
8.94E+02	0.00E+00	0.00E+00
8.95E+02	0.00E+00	0.00E+00
8.96E+02	0.00E+00	0.00E+00
8.97E+02	0.00E+00	0.00E+00
8.98E+02	0.00E+00	0.00E+00
8.99E+02	0.00E+00	0.00E+00
9.00E+02	0.00E+00	0.00E+00
9.01E+02	0.00E+00	0.00E+00
9.02E+02	0.00E+00	0.00E+00
9.03E+02	0.00E+00	0.00E+00
9.04E+02	0.00E+00	0.00E+00
9.05E+02	0.00E+00	0.00E+00
9.06E+02	0.00E+00	0.00E+00
9.07E+02	0.00E+00	0.00E+00
9.08E+02	0.00E+00	0.00E+00
9.09E+02	0.00E+00	0.00E+00
9.10E+02	0.00E+00	0.00E+00
9.11E+02	0.00E+00	0.00E+00
9.12E+02	0.00E+00	0.00E+00
9.13E+02	0.00E+00	0.00E+00
9.14E+02	0.00E+00	0.00E+00
9.15E+02	0.00E+00	0.00E+00
9.16E+02	0.00E+00	0.00E+00
9.17E+02	0.00E+00	0.00E+00
9.18E+02	0.00E+00	0.00E+00
9.19E+02	0.00E+00	0.00E+00
9.20E+02	0.00E+00	0.00E+00
9.21E+02	0.00E+00	0.00E+00
9.22E+02	0.00E+00	0.00E+00
9.23E+02	0.00E+00	0.00E+00
9.24E+02	0.00E+00	0.00E+00
9.25E+02	0.00E+00	0.00E+00
9.26E+02	0.00E+00	0.00E+00
9.27E+02	0.00E+00	0.00E+00
9.28E+02	0.00E+00	0.00E+00
9.29E+02	0.00E+00	0.00E+00
9.30E+02	0.00E+00	0.00E+00
9.31E+02	0.00E+00	0.00E+00
9.32E+02	0.00E+00	0.00E+00
9.33E+02	0.00E+00	0.00E+00
9.34E+02	0.00E+00	0.00E+00
9.35E+02	0.00E+00	0.00E+00
9.36E+02	0.00E+00	0.00E+00
9.37E+02	0.00E+00	0.00E+00
9.38E+02	0.00E+00	0.00E+00
9.39E+02	0.00E+00	0.00E+00
9.40E+02	0.00E+00	0.00E+00
9.41E+02	0.00E+00	0.00E+00
9.42E+02	0.00E+00	0.00E+00
9.43E+02	0.00E+00	0.00E+00
9.44E+02	0.00E+00	0.00E+00
9.45E+02	0.00E+00	0.00E+00
9.46E+02	0.00E+00	0.00E+00
9.47E+02	0.00E+00	0.00E+00
9.48E+02	0.00E+00	0.00E+00
9.49E+02	0.00E+00	0.00E+00
9.50E+02	0.00E+00	0.00E+00
9.51E+02	0.00E+00	0.00E+00
9.52E+02	0.00E+00	0.00E+00
9.53E+02	0.00E+00	0.00E+00
9.54E+02	0.00E+00	0.00E+00
9.55E+02	0.00E+00	0.00E+00
9.56E+02	0.00E+00	0.00E+00
9.57E+02	0.00E+00	0.00E+00
9.58E+02	0.00E+00	0.00E+00
9.59E+02	0.00E+00	0.00E+00
9.60E+02	0.00E+00	0.00E+00
9.61E+02	0.00E+00	0.00E+00
9.62E+02	0.00E+00	0.00E+00
9.63E+02	0.00E+00	0.00E+00
9.64E+02	0.00E+00	0.00E+00
9.65E+02	0.00E+00	0.00E+00
9.66E+02	0.00E+00	0.00E+00
9.67E+02	0.00E+00	0.00E+00
9.68E+02	0.00E+00	0.00E+00
9.69E+02	0.00E+00	0.00E+00
9.70E+02	0.00E+00	0.00E+00
9.71E+02	0.00E+00	0.00E+00
9.72E+02	0.00E+00	0.00E+00
9.73E+02	0.00E+00	0.00E+00
9.74E+02	0.00E+00	0.00E+00
9.75E+02	0.00E+00	0.00E+00
9.76E+02	0.00E+00	0.00E+00
9.77E+02	0.00E+00	0.00E+00
9.78E+02	0.00E+00	0.00E+00
9.79E+02	0.00E+00	0.00E+00
9.80E+02	0.00E+00	0.00E+00
9.81E+02	0.00E+00	0.00E+00
9.82E+02	0.00E+00	0.00E+00
9.83E+02	0.00E+00	0.00E+00
9.84E+02	0.00E+00	0.00E+00
9.85E+02	0.00E+00	0.00E+00
9.86E+02	0.00E+00	0.00E+00
9.87E+02	0.00E+00	0.00E+00
9.88E+02	0.00E+00	0.00E+00
9.89E+02	0.00E+00	0.00E+00
9.90E+02	0.00E+00	0.00E+00
9.91E+02	0.00E+00	0.00E+00
9.92E+02	0.00E+00	0.00E+00
9.93E+02	0.00E+00	0.00E+00
9.94E+02	0.00E+00	0.00E+00
9.95E+02	0.00E+00	0.00E+00
9.96E+02	0.00E+00	0.00E+00
9.97E+02	0.00E+00	0.00E+00
9.98E+02	0.00E+00	0.00E+00
9.99E+02	0.00E+00	0.00E+00
1.00E+03	0.00E+00	0.00E+00
1.00E+03	0.00E+00	0.00E+00
1.00E+03	0.00E+00	0.00E+00
1.00E+03	0.00E+00	0.00E+00
1.00E+03	0.00E+00	0.00E+00
1.01E+03	0.00E+00	0.00E+00
1.01E+03	0.00E+00	0.00E+00
1.01E+03	0.00E+00	0.00E+00
1.01E+03	0.00E+00	0.00E+00
1.01E+03	0.00E+00	0.00E+00
1.01E+03	0.00E+00	0.00E+00
1.01E+03	0.00E+00	0.00E+00
1.01E+03	0.00E+00	0.00E+00
1.01E+03	0.00E+00	0.00E+00
1.01E+03	0.00E+00	0.00E+00
1.02E+03	0.00E+00	0.00E+00
1.02E+03	0.00E+00	0.00E+00
1.02E+03	0.00E+00	0.00E+00
1.02E+03	0.00E+00	0.00E+00
1.02E+03	0.00E+00	0.00E+00
1.02E+03	0.00E+00	0.00E+00
1.02E+03	0.00E+00	0.00E+00
1.02E+03	0.00E+00	0.00E+00
1.02E+03	0.00E+00	0.00E+00
1.02E+03	0.00E+00	0.00E+00
1.03E+03	0.00E+00	0.00E+00
1.03E+03	0.00E+00	0.00E+00
1.03E+03	0.00E+00	0.00E+00
1.03E+03	0.00E+00	0.00E+00
1.03E+03	0.00E+00	0.00E+00
1.03E+03	0.00E+00	0.00E+00
1.03E+03	0.00E+00	0.00E+00
1.03E+03	0.00E+00	0.00E+00
1.03E+03	0.00E+00	0.00E+00
1.03E+03	0.00E+00	0.00E+00
1.04E+03	0.00E+00	0.00E+00
1.04E+03	0.00E+00	0.00E+00
1.04E+03	0.00E+00	0.00E+00
1.04E+03	0.00E+00	0.00E+00
1.04E+03	0.00E+00	0.00E+00
1.04E+03	0.00E+00	0.00E+00
1.04E+03	0.00E+00	0.00E+00
1.04E+03	0.00E+00	0.00E+00
1.04E+03	0.00E+00	0.00E+00
1.04E+03	0.00E+00	0.00E+00
1.05E+03	0.00E+00	0.00E+00
1.05E+03	0.00E+00	0.00E+00
1.05E+03	0.00E+00	0.00E+00
1.05E+03	0.00E+00	0.00E+00
1.05E+03	0.00E+00	0.00E+00
1.05E+03	0.00E+00	0.00E+00
1.05E+03	0.00E+00	0.00E+00
1.05E+03	0.00E+00	0.00E+00
1.05E+03	0.00E+00	0.00E+00
1.05E+03	0.00E+00	0.00E+00
1.06E+03	0.00E+00	0.00E+00
1.06E+03	0.00E+00	0.00E+00
1.06E+03	0.00E+00	0.00E+00
1.06E+03	0.00E+00	0.00E+00
1.06E+03	0.00E+00	0.00E+00
1.06E+03	0.00E+00	0.00E+00
1.06E+03	0.00E+00	0.00E+00
1.06E+03	0.00E+00	0.00E+00
1.06E+03	0.00E+00	0.00E+00
1.06E+03	0.00E+00	0.00E+00
1.07E+03	0.00E+00	0.00E+00
1.07E+03	0.00E+00	0.00E+00
1.07E+03	0.00E+00	0.00E+00
1.07E+03	0.00E+00	0.00E+00
1.07E+03	0.00E+00	0.00E+00
1.07E+03	0.00E+00	0.00E+00
1.07E+03	0.00E+00	0.00E+00
1.07E+03	0.00E+00	0.00E+00
1.07E+03	0.00E+00	0.00E+00
1.07E+03	0.00E+00	0.00E+00
1.08E+03	0.00E+00	0.00E+00
1.08E+03	0.00E+00	0.00E+00
1.08E+03	0.00E+00	0.00E+00
1.08E+03	0.00E+00	0.00E+00
1.08E+03	0.00E+00	0.00E+00
1.08E+03	0.00E+00	0.00E+00
1.08E+03	0.00E+00	0.00E+00
1.08E+03	0.00E+00	0.00E+00
1.08E+03	0.00E+00	0.00E+00
1.08E+03	0.00E+00	0.00E+00
1.09E+03	0.00E+00	0.00E+00
1.09E+03	0.00E+00	0.00E+00
1.09E+03	0.00E+00	0.00E+00
1.09E+03	0.00E+00	0.00E+00
1.09E+03	0.00E+00	0.00E+00
1.09E+03	0.00E+00	0.00E+00
1.09E+03	0.00E+00	0.00E+00
1.09E+03	0.00E+00	0.00E+00
1.09E+03	0.00E+00	0.00E+00
1.09E+03	0.00E+00	0.00E+00
1.10E+03	0.00E+00	0.00E+00
1.10E+03	0.00E+00	0.00E+00
1.10E+03	0.00E+00	0.00E+00
1.10E+03	0.00E+00	0.00E+00
1.10E+03	0.00E+00	0.00E+00
1.10E+03	0.00E+00	0.00E+00
1.10E+03	0.00E+00	0.00E+00
1.10E+03	0.00E+00	0.00E+00
1.10E+03	0.00E+00	0.00E+00
1.10E+03	0.00E+00	0.00E+00
1.11E+03	0.00E+00	0.00E+00
1.11E+03	0.00E+00	0.00E+00
1.11E+03	0.00E+00	0.00E+00
1.11E+03	0.00E+00	0.00E+00
1.11E+03	0.00E+00	0.00E+00
1.11E+03	0.00E+00	0.00E+00
1.11E+03	0.00E+00	0.00E+00
1.11E+03	0.00E+00	0.00E+00
1.11E+03	0.00E+00	0.00E+00
1.11E+03	0.00E+00	0.00E+00
1.12E+03	0.00E+00	0.00E+00
1.12E+03	0.00E+00	0.00E+00
1.12E+03	0.00E+00	0.00E+00
1.12E+03	0.00E+00	0.00E+00
1.12E+03	0.00E+00	0.00E+00
1.12E+03	0.00E+00	0.00E+00
1.12E+03	0.00E+00	0.00E+00
1.12E+03	0.00E+00	0.00E+00
1.12E+03	0.00E+00	0.00E+00
1.12E+03	0.00E+00	0.00E+00
1.13E+03	0.00E+00	0.00E+00
1.13E+03	0.00E+00	0.00E+00
1.13E+03	0.00E+00	0.00E+00
1.13E+03	0.00E+00	0.00E+00
1.13E+03	0.00E+00	0.00E+00
1.13E+03	0.00E+00	0.00E+00
1.13E+03	0.00E+00	0.00E+00
1.13E+03	0.00E+00	0.00E+00
1.13E+03	0.00E+00	0.00E+00
1.13E+03	0.00E+00	0.00E+00
1.14E+03	0.00E+00	0.00E+00
1.14E+03	0.00E+00	0.00E+00
1.14E+03	0.00E+00	0.00E+00
1.14E+03	0.00E+00	0.00E+00
1.14E+03	0.00E+00	0.00E+00
1.14E+03	0.00E+00	0.00E+00
1.14E+03	0.00E+00	0.00E+00
1.14E+03	0.00E+00	0.00E+00
1.14E+03	0.00E+00	0.00E+00
1.14E+03	0.00E+00	0.00E+00
1.15E+03	0.00E+00	0.00E+00
1.15E+03	0.00E+00	0.00E+00
1.15E+03	0.00E+00	0.00E+00
1.15E+03	0.00E+00	0.00E+00
1.15E+03	0.00E+00	0.00E+00
1.15E+03	0.00E+00	0.00E+00
1.15E+03	0.00E+00	0.00E+00
1.15E+03	0.00E+00	0.00E+00
1.15E+03	0.00E+00	0.00E+00
1.15E+03	0.00E+00	0.00E+00
1.16E+03	0.00E+00	0.00E+00
1.16E+03	0.00E+00	0.00E+00
1.16E+03	0.00E+00	0.00E+00
1.16E+03	0.00E+00	0.00E+00
1.16E+03	0.00E+00	0.00E+00
1.16E+03	0.00E+00	0.00E+00
1.16E+03	0.00E+00	0.00E+00
1.16E+03	0.00E+00	0.00E+00
1.16E+03	0.00E+00	0.00E+00
1.16E+03	0.00E+00	0.00E+00
1.17E+03	0.00E+00	0.00E+00
1.17E+03	0.00E+00	0.00E+00
1.17E+03	0.00E+00	0.00E+00
1.17E+03	0.00E+00	0.00E+00
1.17E+03	0.00E+00	0.00E+00
1.17E+03	0.00E+00	0.00E+00
1.17E+03	0.00E+00	0.00E+00
1.17E+03	0.00E+00	0.00E+00
1.17E+03	0.00E+00	0.00E+00
1.17E+03	0.00E+00	0.00E+00
1.18E+03	0.00E+00	0.00E+00
1.18E+03	0.00E+00	0.00E+00
1.18E+03	0.00E+00	0.00E+00
1.18E+03	0.00E+00	0.00E+00
1.18E+03	0.00E+00	0.00E+00
1.18E+03	0.00E+00	0.00E+00
1.18E+03	0.00E+00	0.00E+00
1.18E+03	0.00E+00	0.00E+00
1.18E+03	0.00E+00	0.00E+00
1.18E+03	0.00E+00	0.00E+00
1.19E+03	0.00E+00	0.00E+00
1.19E+03	0.00E+00	0.00E+00
1.19E+03	0.00E+00	0.00E+00
1.19E+03	0.00E+00	0.00E+00
1.19E+03	0.00E+00	0.00E+00
1.19E+03	0.00E+00	0.00E+00
1.19E+03	0.00E+00	0.00E+00
1.19E+03	0.00E+00	0.00E+00
1.19E+03	0.00E+00	0.00E+00
1.19E+03	0.00E+00	0.00E+00
1.20E+03	0.00E+00	0.00E+00
1.20E+03	0.00E+00	0.00E+00
1.20E+03	0.00E+00	0.00E+00
1.20E+03	0.00E+00	0.00E+00
1.20E+03	0.00E+00	0.00E+00
1.20E+03	0.00E+00	0.00E+00
1.20E+03	0.00E+00	0.00E+00
1.20E+03	0.00E+00	0.00E+00
1.20E+03	0.00E+00	0.00E+00
1.20E+03	0.00E+00	0.00E+00
1.21E+03	0.00E+00	0.00E+00
1.21E+03	0.00E+00	0.00E+00
1.21E+03	0.00E+00	0.00E+00
1.21E+03	0.00E+00	0.00E+00
1.21E+03	0.00E+00	0.00E+00
1.21E+03	0.00E+00	0.00E+00
1.21E+03	0.00E+00	0.00E+00
1.21E+03	0.00E+00	0.00E+00
1.21E+03	0.00E+00	0.00E+00
1.21E+03	0.00E+00	0.00E+00
1.22E+03	0.00E+00	0.00E+00
1.22E+03	0.00E+00	0.00E+00
1.22E+03	0.00E+00	0.00E+00
1.22E+03	0.00E+00	0.00E+00
1.22E+03	0.00E+00	0.00E+00
1.22E+03	0.00E+00	0.00E+00
1.22E+03	0.00E+00	0.00E+00
1.22E+03	0.00E+00	0.00E+00
1.22E+03	0.00E+00	0.00E+00
1.22E+03	0.00E+00	0.00E+00
1.23E+03	0.00E+00	0.00E+00
1.23E+03	0.00E+00	0.00E+00
1.23E+03	0.00E+00	0.00E+00
1.23E+03	0.00E+00	0.00E+00
1.23E+03	0.00E+00	0.00E+00
1.23E+03	0.00E+00	0.00E+00
1.23E+03	0.00E+00	0.00E+00
1.23E+03	0.00E+00	0.00E+00
1.23E+03	0.00E+00	0.00E+00
1.23E+03	0.00E+00	0.00E+00
1.24E+03	0.00E+00	0.00E+00
1.24E+03	0.00E+00	0.00E+00
1.24E+03	0.00E+00	0.00E+00
1.24E+03	0.00E+00	0.00E+00
1.24E+03	0.00E+00	0.00E+00
1.24E+03	0.00E+00	0.00E+00
1.24E+03	0.00E+00	0.00E+00
1.24E+03	0.00E+00	0.00E+00
1.24E+03	0.00E+00	0.00E+00
1.24E+03	0.00E+00	0.00E+00
1.25E+03	0.00E+00	0.00E+00
1.25E+03	0.00E+00	0.00E+00
1.25E+03	0.00E+00	0.00E+00
1.25E+03	0.00E+00	0.00E+00
1.25E+03	0.00E+00	0.00E+00
1.25E+03	0.00E+00	0.00E+00
1.25E+03	0.00E+00	0.00E+00
1.25E+03	0.00E+00	0.00E+00
1.25E+03	0.00E+00	0.00E+00
1.25E+03	0.00E+00	0.00E+00
1.26E+03	0.00E+00	0.00E+00
1.26E+03	0.00E+00	0.00E+00
1.26E+03	0.00E+00	0.00E+00
1.26E+03	0.00E+00	0.00E+00
1.26E+03	0.00E+00	0.00E+00
1.26E+03	0.00E+00	0.00E+00
1.26E+03	0.00E+00	0.00E+00
1.26E+03	0.00E+00	0.00E+00
1.26E+03	0.00E+00	0.00E+00
1.26E+03	0.00E+00	0.00E+00
1.27E+03	0.00E+00	0.00E+00
1.27E+03	0.00E+00	0.00E+00
1.27E+03	0.00E+00	0.00E+00
1.27E+03	0.00E+00	0.00E+00
1.27E+03	0.00E+00	0.00E+00
1.27E+03	0.00E+00	0.00E+00
1.27E+03	0.00E+00	0.00E+00
1.27E+03	0.00E+00	0.00E+00
1.27E+03	0.00E+00	0.00E+00
1.27E+03	0.00E+00	0.00E+00
1.28E+03	0.00E+00	0.00E+00
1.28E+03	0.00E+00	0.00E+00
1.28E+03	0.00E+00	0.00E+00
1.28E+03	0.00E+00	0.00E+00
1.28E+03	0.00E+00	0.00E+00
1.28E+03	0.00E+00	0.00E+00
1.28E+03	0.00E+00	0.00E+00
1.28E+03	0.00E+00	0.00E+00
1.28E+03	0.00E+00	0.00E+00
1.28E+03	0.00E+00	0.00E+00
1.29E+03	0.00E+00	0.00E+00
1.29E+03	0.00E+00	0.00E+00
1.29E+03	0.00E+00	0.00E+00
1.29E+03	0.00E+00	0.00E+00
1.29E+03	0.00E+00	0.00E+00
1.29E+03	0.00E+00	0.00E+00
1.29E+03	0.00E+00	0.00E+00
1.29E+03	0.00E+00	0.00E+00
1.29E+03	0.00E+00	0.00E+00
1.29E+03	0.00E+00	0.00E+00
1.30E+03	0.00E+00	0.00E+00
1.30E+03	0.00E+00	0.00E+00
1.30E+03	0.00E+00	0.00E+00
1.30E+03	0.00E+00	0.00E+00
1.30E+03	0.00E+00	0.00E+00
1.30E+03	0.00E+00	0.00E+00
1.30E+03	0.00E+00	0.00E+00
1.30E+03	0.00E+00	0.00E+00
1.30E+03	0.00E+00	0.00E+00
1.30E+03	0.00E+00	0.00E+00
1.31E+03	0.00E+00	0.00E+00
1.31E+03	0.00E+00	0.00E+00
1.31E+03	0.00E+00	0.00E+00
1.31E+03	0.00E+00	0.00E+00
1.31E+03	0.00E+00	0.00E+00
1.31E+03	0.00E+00	0.00E+00
1.31E+03	0.00E+00	0.00E+00
1.31E+03	0.00E+00	0.00E+00
1.31E+03	0.00E+00	0.00E+00
1.31E+03	0.00E+00	0.00E+00
1.32E+03	0.00E+00	0.00E+00
1.32E+03	0.00E+00	0.00E+00
1.32E+03	0.00E+00	0.00E+00
1.32E+03	0.00E+00	0.00E+00
1.32E+03	0.00E+00	0.00E+00
1.32E+03	0.00E+00	0.00E+00
1.32E+03	0.00E+00	0.00E+00
1.32E+03	0.00E+00	0.00E+00
1.32E+03	0.00E+00	0.00E+00
1.32E+03	0.00E+00	0.00E+00
1.33E+03	0.00E+00	0.00E+00
1.33E+03	0.00E+00	0.00E+00
1.33E+03	0.00E+00	0.00E+00
1.33E+03	0.00E+00	0.00E+00
1.33E+03	0.00E+00	0.00E+00
1.33E+03	0.00E+00	0.00E+00
1.33E+03	0.00E+00	0.00E+00
1.33E+03	0.00E+00	0.00E+00
1.33E+03	0.00E+00	0.00E+00
1.33E+03	0.00E+00	0.00E+00
1.34E+03	0.00E+00	0.00E+00
1.34E+03	0.00E+00	0.00E+00
1.34E+03	0.00E+00	0.00E+00
1.34E+03	0.00E+00	0.00E+00
1.34E+03	0.00E+00	0.00E+00
1.34E+03	0.00E+00	0.00E+00
1.34E+03	0.00E+00	0.00E+00
1.34E+03	0.00E+00	0.00E+00
1.34E+03	0.00E+00	0.00E+00
1.34E+03	0.00E+00	0.00E+00
1.35E+03	0.00E+00	0.00E+00
1.35E+03	0.00E+00	0.00E+00
1.35E+03	0.00E+00	0.00E+00
1.35E+03	0.00E+00	0.00E+00
1.35E+03	0.00E+00	0.00E+00
1.35E+03	0.00E+00	0.00E+00
1.35E+03	0.00E+00	0.00E+00
1.35E+03	0.00E+00	0.00E+00
1.35E+03	0.00E+00	0.00E+00
1.35E+03	0.00E+00	0.00E+00
1.36E+03	0.00E+00	0.00E+00
1.36E+03	0.00E+00	0.00E+00
1.36E+03	0.00E+00	0.00E+00
1.36E+03	0.00E+00	0.00E+00
1.36E+03	0.00E+00	0.00E+00
1.36E+03	0.00E+00	0.00E+00
1.36E+03	0.00E+00	0.00E+00
1.36E+03	0.00E+00	0.00E+00
1.36E+03	0.00E+00	0.00E+00
1.36E+03	0.00E+00	0.00E+00
1.37E+03	0.00E+00	0.00E+00
1.37E+03	0.00E+00	0.00E+00
1.37E+03	0.00E+00	0.00E+00
1.37E+03	0.00E+00	0.00E+00
1.37E+03	0.00E+00	0.00E+00
1.37E+03	0.00E+00	0.00E+00
1.37E+03	0.00E+00	0.00E+00
1.37E+03	0.00E+00	0.00E+00
1.37E+03	0.00E+00	0.00E+00
1.37E+03	0.00E+00	0.00E+00
1.38E+03	0.00E+00	0.00E+00
1.38E+03	0.00E+00	0.00E+00
1.38E+03	0.00E+00	0.00E+00
1.38E+03	0.00E+00	0.00E+00
1.38E+03	0.00E+00	0.00E+00
1.38E+03	0.00E+00	0.00E+00
1.38E+03	0.00E+00	0.00E+00
1.38E+03	0.00E+00	0.00E+00
1.38E+03	0.00E+00	0.00E+00
1.38E+03	0.00E+00	0.00E+00
1.39E+03	0.00E+00	0.00E+00
1.39E+03	0.00E+00	0.00E+00
1.39E+03	0.00E+00	0.00E+00
1.39E+03	0.00E+00	0.00E+00
1.39E+03	0.00E+00	0.00E+00
1.39E+03	0.00E+00	0.00E+00
1.39E+03	0.00E+00	0.00E+00
1.39E+03	0.00E+00	0.00E+00
1.39E+03	0.00E+00	0.00E+00
1.39E+03	0.00E+00	0.00E+00
1.40E+03	0.00E+00	0.00E+00
1.40E+03	0.00E+00	0.00E+00
1.40E+03	0.00E+00	0.00E+00
1.40E+03	0.00E+00	0.00E+00
1.40E+03	0.00E+00	0.00E+00
1.40E+03	0.00E+00	0.00E+00
1.40E+03	0.00E+00	0.00E+00
1.40E+03	0.00E+00	0.00E+00
1.40E+03	0.00E+00	0.00E+00
1.40E+03	0.00E+00	0.00E+00
1.41E+03	0.00E+00	0.00E+00
1.41E+03	0.00E+00	0.00E+00
1.41E+03	0.00E+00	0.00E+00
1.41E+03	0.00E+00	0.00E+00
1.41E+03	0.00E+00	0.00E+00
1.41E+03	0.00E+00	0.00E+00
1.41E+03	0.00E+00	0.00E+00
1.41E+03	0.00E+00	0.00E+00
1.41E+03	0.00E+00	0.00E+00
1.41E+03	0.00E+00	0.00E+00
1.42E+03	0.00E+00	0.00E+00
1.42E+03	0.00E+00	0.00E+00
1.42E+03	0.00E+00	0.00E+00
1.42E+03	0.00E+00	0.00E+00
1.42E+03	0.00E+00	0.00E+00
1.42E+03	0.00E+00	0.00E+00
1.42E+03	0.00E+00	0.00E+00
1.42E+03	0.00E+00	0.00E+00
1.42E+03	0.00E+00	0.00E+00
1.42E+03	0.00E+00	0.00E+00
1.43E+03	0.00E+00	0.00E+00
1.43E+03	0.00E+00	0.00E+00
1.43E+03	0.00E+00	0.00E+00
1.43E+03	0.00E+00	0.00E+00
1.43E+03	0.00E+00	0.00E+00
1.43E+03	0.00E+00	0.00E+00
1.43E+03	0.00E+00	0.00E+00
1.43E+03	0.00E+00	0.00E+00
1.43E+03	0.00E+00	0.00E+00
1.43E+03	0.00E+00	0.00E+00
1.44E+03	0.00E+00	0.00E+00
1.44E+03	0.00E+00	0.00E+00
1.44E+03	0.00E+00	0.00E+00
1.44E+03	0.00E+00	0.00E+00
1.44E+03	0.00E+00	0.00E+00
1.44E+03	0.00E+00	0.00E+00
1.44E+03	0.00E+00	0.00E+00
1.44E+03	0.00E+00	0.00E+00
1.44E+03	0.00E+00	0.00E+00
1.44E+03	0.00E+00	0.00E+00
1.45E+03	0.00E+00	0.00E+00
1.45E+03	0.00E+00	0.00E+00
1.45E+03	0.00E+00	0.00E+00
1.45E+03	0.00E+00	0.00E+00
1.45E+03	0.00E+00	0.00E+00
1.45E+03	0.00E+00	0.00E+00
1.45E+03	0.00E+00	0.00E+00
1.45E+03	0.00E+00	0.00E+00
1.45E+03	0.00E+00	0.00E+00
1.45E+03	0.00E+00	0.00E+00
1.46E+03	0.00E+00	0.00E+00
1.46E+03	0.00E+00	0.00E+00
1.46E+03	0.00E+00	0.00E+00
1.46E+03	0.00E+00	0.00E+00
1.46E+03	0.00E+00	0.00E+00
1.46E+03	0.00E+00	0.00E+00
1.46E+03	0.00E+00	0.00E+00
1.46E+03	0.00E+00	0.00E+00
1.46E+03	0.00E+00	0.00E+00
1.46E+03	0.00E+00	0.00E+00
1.47E+03	0.00E+00	0.00E+00
1.47E+03	0.00E+00	0.00E+00
1.47E+03	0.00E+00	0.00E+00
1.47E+03	0.00E+00	0.00E+00
1.47E+03	0.00E+00	0.00E+00
1.47E+03	0.00E+00	0.00E+00
1.47E+03	0.00E+00	0.00E+00
1.47E+03	0.00E+00	0.00E+00
1.47E+03	0.00E+00	0.00E+00
1.47E+03	0.00E+00	0.00E+00
1.48E+03	0.00E+00	0.00E+00
1.48E+03	0.00E+00	0.00E+00
1.48E+03	0.00E+00	0.00E+00
1.48E+03	0.00E+00	0.00E+00
1.48E+03	0.00E+00	0.00E+00
1.48E+03	0.00E+00	0.00E+00
1.48E+03	0.00E+00	0.00E+00
1.48E+03	0.00E+00	0.00E+00
1.48E+03	0.00E+00	0.00E+00
1.48E+03	0.00E+00	0.00E+00
1.49E+03	0.00E+00	0.00E+00
1.49E+03	0.00E+00	0.00E+00
1.49E+03	0.00E+00	0.00E+00
1.49E+03	0.00E+00	0.00E+00
1.49E+03	0.00E+00	0.00E+00
1.49E+03	0.00E+00	0.00E+00
1.49E+03	0.00E+00	0.00E+00
1.49E+03	0.00E+00	0.00E+00
1.49E+03	0.00E+00	0.00E+00
1.49E+03	0.00E+00	0.00E+00
1.50E+03	0.00E+00	0.00E+00
1.50E+03	0.00E+00	0.00E+00
1.50E+03	0.00E+00	0.00E+00
1.50E+03	0.00E+00	0.00E+00
1.50E+03	0.00E+00	0.00E+00
1.50E+03	0.00E+00	0.00E+00
1.50E+03	0.00E+00	0.00E+00
1.50E+03	0.00E+00	0.00E+00
1.50E+03	0.00E+00	0.00E+00
1.50E+03	0.00E+00	0.00E+00
1.51E+03	0.00E+00	0.00E+00
1.51E+03	0.00E+00	0.00E+00
1.51E+03	0.00E+00	0.00E+00
1.51E+03	0.00E+00	0.00E+00
1.51E+03	0.00E+00	0.00E+00
1.51E+03	0.00E+00	0.00E+00
1.51E+03	0.00E+00	0.00E+00
1.51E+03	0.00E+00	0.00E+00
1.51E+03	0.00E+00	0.00E+00
1.51E+03	0.00E+00	0.00E+00
1.52E+03	0.00E+00	0.00E+00
1.52E+03	0.00E+00	0.00E+00
1.52E+03	0.00E+00	0.00E+00
1.52E+03	0.00E+00	0.00E+00
1.52E+03	0.00E+00	0.00E+00
1.52E+03	0.00E+00	0.00E+00
1.52E+03	0.00E+00	0.00E+00
1.52E+03	0.00E+00	0.00E+00
1.52E+03	0.00E+00	0.00E+00
1.52E+03	0.00E+00	0.00E+00
1.53E+03	0.00E+00	0.00E+00
1.53E+03	0.00E+00	0.00E+00
1.53E+03	0.00E+00	0.00E+00
1.53E+03	0.00E+00	0.00E+00
1.53E+03	0.00E+00	0.00E+00
1.53E+03	0.00E+00	0.00E+00
1.53E+03	0.00E+00	0.00E+00
1.53E+03	0.00E+00	0.00E+00
1.53E+03	0.00E+00	0.00E+00
1.53E+03	0.00E+00	0.00E+00
1.54E+03	0.00E+00	0.00E+00
1.54E+03	0.00E+00	0.00E+00
1.54E+03	0.00E+00	0.00E+00
1.54E+03	0.00E+00	0.00E+00
1.54E+03	0.00E+00	0.00E+00
1.54E+03	0.00E+00	0.00E+00
1.54E+03	0.00E+00	0.00E+00
1.54E+03	0.00E+00	0.00E+00
1.54E+03	0.00E+00	0.00E+00
1.54E+03	0.00E+00	0.00E+00
1.55E+03	0.00E+00	0.00E+00
1.55E+03	0.00E+00	0.00E+00
1.55E+03	0.00E+00	0.00E+00
1.55E+03	0.00E+00	0.00E+00
1.55E+03	0.00E+00	0.00E+00
1.55E+03	0.00E+00	0.00E+00
1.55E+03	0.00E+00	0.00E+00
1.55E+03	0.00E+00	0.00E+00
1.55E+03	0.00E+00	0.00E+00
1.55E+03	0.00E+00	0.00E+00
1.56E+03	0.00E+00	0.00E+00
1.56E+03	0.00E+00	0.00E+00
1.56E+03	0.00E+00	0.00E+00
1.56E+03	0.00E+00	0.00E+00
1.56E+03	0.00E+00	0.00E+00
1.56E+03	0.00E+00	0.00E+00
1.56E+03	0.00E+00	0.00E+00
1.56E+03	0.00E+00	0.00E+00
1.56E+03	0.00E+00	0.00E+00
1.56E+03	0.00E+00	0.00E+00
1.57E+03	0.00E+00	0.00E+00
1.57E+03	0.00E+00	0.00E+00
1.57E+03	0.00E+00	0.00E+00
1.57E+03	0.00E+00	0.00E+00
1.57E+03	0.00E+00	0.00E+00
1.57E+03	0.00E+00	0.00E+00
1.57E+03	0.00E+00	0.00E+00
1.57E+03	0.00E+00	0.00E+00
1.57E+03	0.00E+00	0.00E+00
1.57E+03	0.00E+00	0.00E+00
1.58E+03	0.00E+00	0.00E+00
1.58E+03	0.00E+00	0.00E+00
1.58E+03	0.00E+00	0.00E+00
1.58E+03	0.00E+00	0.00E+00
1.58E+03	0.00E+00	0.00E+00
1.58E+03	0.00E+00	0.00E+00
1.58E+03	0.00E+00	0.00E+00
1.58E+03	0.00E+00	0.00E+00
1.58E+03	0.00E+00	0.00E+00
1.58E+03	0.00E+00	0.00E+00
1.59E+03	0.00E+00	0.00E+00
1.59E+03	0.00E+00	0.00E+00
1.59E+03	0.00E+00	0.00E+00
1.59E+03	0.00E+00	0.00E+00
1.59E+03	0.00E+00	0.00E+00
1.59E+03	0.00E+00	0.00E+00
1.59E+03	0.00E+00	0.00E+00
1.59E+03	0.00E+00	0.00E+00
1.59E+03	0.00E+00	0.00E+00
1.59E+03	0.00E+00	0.00E+00
1.60E+03	0.00E+00	0.00E+00
1.60E+03	0.00E+00	0.00E+00
1.60E+03	0.00E+00	0.00E+00
1.60E+03	0.00E+00	0.00E+00
1.60E+03	0.00E+00	0.00E+00
1.60E+03	0.00E+00	0.00E+00
1.60E+03	0.00E+00	0.00E+00
1.60E+03	0.00E+00	0.00E+00
1.60E+03	0.00E+00	0.00E+00
1.60E+03	0.00E+00	0.00E+00
1.61E+03	0.00E+00	0.00E+00
1.61E+03	0.00E+00	0.00E+00
1.61E+03	0.00E+00	0.00E+00
1.61E+03	0.00E+00	0.00E+00
1.61E+03	0.00E+00	0.00E+00
1.61E+03	0.00E+00	0.00E+00
1.61E+03	0.00E+00	0.00E+00
1.61E+03	0.00E+00	0.00E+00
1.61E+03	0.00E+00	0.00E+00
1.61E+03	0.00E+00	0.00E+00
1.62E+03	0.00E+00	0.00E+00
1.62E+03	0.00E+00	0.00E+00
1.62E+03	0.00E+00	0.00E+00
1.62E+03	0.00E+00	0.00E+00
1.62E+03	0.00E+00	0.00E+00
1.62E+03	0.00E+00	0.00E+00
1.62E+03	0.00E+00	0.00E+00
1.62E+03	0.00E+00	0.00E+00
1.62E+03	0.00E+00	0.00E+00
1.62E+03	0.00E+00	0.00E+00
1.63E+03	0.00E+00	0.00E+00
1.63E+03	0.00E+00	0.00E+00
1.63E+03	0.00E+00	0.00E+00
1.63E+03	0.00E+00	0.00E+00
1.63E+03	0.00E+00	0.00E+00
1.63E+03	0.00E+00	0.00E+00
1.63E+03	0.00E+00	0.00E+00
1.63E+03	0.00E+00	0.00E+00
1.63E+03	0.00E+00	0.00E+00
1.63E+03	0.00E+00	0.00E+00
1.64E+03	0.00E+00	0.00E+00
1.64E+03	0.00E+00	0.00E+00
1.64E+03	0.00E+00	0.00E+00
1.64E+03	0.00E+00	0.00E+00
1.64E+03	0.00E+00	0.00E+00
1.64E+03	0.00E+00	0.00E+00
1.64E+03	0.00E+00	0.00E+00
1.64E+03	0.00E+00	0.00E+00
1.64E+03	0.00E+00	0.00E+00
1.64E+03	0.00E+00	0.00E+00
1.65E+03	0.00E+00	0.00E+00
1.65E+03	0.00E+00	0.00E+00
1.65E+03	0.00E+00	0.00E+00
1.65E+03	0.00E+00	0.00E+00
1.65E+03	0.00E+00	0.00E+00
1.65E+03	0.00E+00	0.00E+00
1.65E+03	0.00E+00	0.00E+00
1.65E+03	0.00E+00	0.00E+00
1.65E+03	0.00E+00	0.00E+00
1.65E+03	0.00E+00	0.00E+00
1.66E+03	0.00E+00	0.00E+00
1.66E+03	0.00E+00	0.00E+00
1.66E+03	0.00E+00	0.00E+00
1.66E+03	0.00E+00	0.00E+00
1.66E+03	0.00E+00	0.00E+00
1.66E+03	0.00E+00	0.00E+00
1.66E+03	0.00E+00	0.00E+00
1.66E+03	0.00E+00	0.00E+00
1.66E+03	0.00E+00	0.00E+00
1.66E+03	0.00E+00	0.00E+00
1.67E+03	0.00E+00	0.00E+00
1.67E+03	0.00E+00	0.00E+00
1.67E+03	0.00E+00	0.00E+00
1.67E+03	0.00E+00	0.00E+00
1.67E+03	0.00E+00	0.00E+00
1.67E+03	0.00E+00	0.00E+00
1.67E+03	0.00E+00	0.00E+00
1.67E+03	0.00E+00	0.00E+00
1.67E+03	0.00E+00	0.00E+00
1.67E+03	0.00E+00	0.00E+00
1.68E+03	0.00E+00	0.00E+00
1.68E+03	0.00E+00	0.00E+00
1.68E+03	0.00E+00	0.00E+00
1.68E+03	0.00E+00	0.00E+00
1.68E+03	0.00E+00	0.00E+00
1.68E+03	0.00E+00	0.00E+00
1.68E+03	0.00E+00	0.00E+00
1.68E+03	0.00E+00	0.00E+00
1.68E+03	0.00E+00	0.00E+00
1.68E+03	0.00E+00	0.00E+00
1.69E+03	0.00E+00	0.00E+00
1.69E+03	0.00E+00	0.00E+00
1.69E+03	0.00E+00	0.00E+00
1.69E+03	0.00E+00	0.00E+00
1.69E+03	0.00E+00	0.00E+00
1.69E+03	0.00E+00	0.00E+00
1.69E+03	0.00E+00	0.00E+00
1.69E+03	0.00E+00	0.00E+00
1.69E+03	0.00E+00	0.00E+00
1.69E+03	0.00E+00	0.00E+00
1.70E+03	0.00E+00	0.00E+00
1.70E+03	0.00E+00	0.00E+00
1.70E+03	0.00E+00	0.00E+00
1.70E+03	0.00E+00	0.00E+00
1.70E+03	0.00E+00	0.00E+00
1.70E+03	0.00E+00	0.00E+00
1.70E+03	0.00E+00	0.00E+00
1.70E+03	0.00E+00	0.00E+00
1.70E+03	0.00E+00	0.00E+00
1.70E+03	0.00E+00	0.00E+00
1.71E+03	0.00E+00	0.00E+00
1.71E+03	0.00E+00	0.00E+00
1.71E+03	0.00E+00	0.00E+00
1.71E+03	0.00E+00	0.00E+00
1.71E+03	0.00E+00	0.00E+00
1.71E+03	0.00E+00	0.00E+00
1.71E+03	0.00E+00	0.00E+00
1.71E+03	0.00E+00	0.00E+00
1.71E+03	0.00E+00	0.00E+00
1.71E+03	0.00E+00	0.00E+00
1.72E+03	0.00E+00	0.00E+00
1.72E+03	0.00E+00	0.00E+00
1.72E+03	0.00E+00	0.00E+00
1.72E+03	0.00E+00	0.00E+00
1.72E+03	0.00E+00	0.00E+00
1.72E+03	0.00E+00	0.00E+00
1.72E+03	0.00E+00	0.00E+00
1.72E+03	0.00E+00	0.00E+00
1.72E+03	0.00E+00	0.00E+00
1.72E+03	0.00E+00	0.00E+00
1.73E+03	0.00E+00	0.00E+00
1.73E+03	0.00E+00	0.00E+00
1.73E+03	0.00E+00	0.00E+00
1.73E+03	0.00E+00	0.00E+00
1.73E+03	0.00E+00	0.00E+00
1.73E+03	0.00E+00	0.00E+00
1.73E+03	0.00E+00	0.00E+00
1.73E+03	0.00E+00	0.00E+00
1.73E+03	0.00E+00	0.00E+00
1.73E+03	0.00E+00	0.00E+00
1.74E+03	0.00E+00	0.00E+00
1.74E+03	0.00E+00	0.00E+00
1.74E+03	0.00E+00	0.00E+00
1.74E+03	0.00E+00	0.00E+00
1.74E+03	0.00E+00	0.00E+00
1.74E+03	0.00E+00	0.00E+00
1.74E+03	0.00E+00	0.00E+00
1.74E+03	0.00E+00	0.00E+00
1.74E+03	0.00E+00	0.00E+00
1.74E+03	0.00E+00	0.00E+00
1.75E+03	0.00E+00	0.00E+00
1.75E+03	0.00E+00	0.00E+00
1.75E+03	0.00E+00	0.00E+00
1.75E+03	0.00E+00	0.00E+00
1.75E+03	0.00E+00	0.00E+00
1.75E+03	0.00E+00	0.00E+00
1.75E+03	0.00E+00	0.00E+00
1.75E+03	0.00E+00	0.00E+00
1.75E+03	0.00E+00	0.00E+00
1.75E+03	0.00E+00	0.00E+00
1.76E+03	0.00E+00	0.00E+00
1.76E+03	0.00E+00	0.00E+00
1.76E+03	0.00E+00	0.00E+00
1.76E+03	0.00E+00	0.00E+00
1.76E+03	0.00E+00	0.00E+00
1.76E+03	0.00E+00	0.00E+00
1.76E+03	0.00E+00	0.00E+00
1.76E+03	0.00E+00	0.00E+00
1.76E+03	0.00E+00	0.00E+00
1.76E+03	0.00E+00	0.00E+00
1.77E+03	0.00E+00	0.00E+00
1.77E+03	0.00E+00	0.00E+00
1.77E+03	0.00E+00	0.00E+00
1.77E+03	0.00E+00	0.00E+00
1.77E+03	0.00E+00	0.00E+00
1.77E+03	0.00E+00	0.00E+00
1.77E+03	0.00E+00	0.00E+00
1.77E+03	0.00E+00	0.00E+00
1.77E+03	0.00E+00	0.00E+00
1.77E+03	0.00E+00	0.00E+00
1.78E+03	0.00E+00	0.00E+00
1.78E+03	0.00E+00	0.00E+00
1.78E+03	0.00E+00	0.00E+00
1.78E+03	0.00E+00	0.00E+00
1.78E+03	0.00E+00	0.00E+00
1.78E+03	0.00E+00	0.00E+00
1.78E+03	0.00E+00	0.00E+00
1.78E+03	0.00E+00	0.00E+00
1.78E+03	0.00E+00	0.00E+00
1.78E+03	0.00E+00	0.00E+00
1.79E+03	0.00E+00	0.00E+00
1.79E+03	0.00E+00	0.00E+00
1.79E+03	0.00E+00	0.00E+00
1.79E+03	0.00E+00	0.00E+00
1.79E+03	0.00E+00	0.00E+00
1.79E+03	0.00E+00	0.00E+00
1.79E+03	0.00E+00	0.00E+00
1.79E+03	0.00E+00	0.00E+00
1.79E+03	0.00E+00	0.00E+00
1.79E+03	0.00E+00	0.00E+00
1.80E+03	0.00E+00	0.00E+00
1.80E+03	0.00E+00	0.00E+00
1.80E+03	0.00E+00	0.00E+00
1.80E+03	0.00E+00	0.00E+00
1.80E+03	0.00E+00	0.00E+00
1.80E+03	0.00E+00	0.00E+00
1.80E+03	0.00E+00	0.00E+00
1.80E+03	0.00E+00	0.00E+00
1.80E+03	0.00E+00	0.00E+00
1.80E+03	0.00E+00	0.00E+00
1.81E+03	0.00E+00	0.00E+00
1.81E+03	0.00E+00	0.00E+00
1.81E+03	0.00E+00	0.00E+00
1.81E+03	0.00E+00	0.00E+00
1.81E+03	0.00E+00	0.00E+00
1.81E+03	0.00E+00	0.00E+00
1.81E+03	0.00E+00	0.00E+00
1.81E+03	0.00E+00	0.00E+00
1.81E+03	0.00E+00	0.00E+00
1.81E+03	0.00E+00	0.00E+00
1.82E+03	0.00E+00	0.00E+00
1.82E+03	0.00E+00	0.00E+00
1.82E+03	0.00E+00	0.00E+00
1.82E+03	0.00E+00	0.00E+00
1.82E+03	0.00E+00	0.00E+00
1.82E+03	0.00E+00	0.00E+00
1.82E+03	0.00E+00	0.00E+00
1.82E+03	0.00E+00	0.00E+00
1.82E+03	0.00E+00	0.00E+00
1.82E+03	0.00E+00	0.00E+00
1.83E+03	0.00E+00	0.00E+00
1.83E+03	0.00E+00	0.00E+00
1.83E+03	0.00E+00	0.00E+00
1.83E+03	0.00E+00	0.00E+00
1.83E+03	0.00E+00	0.00E+00
1.83E+03	0.00E+00	0.00E+00
1.83E+03	0.00E+00	0.00E+00
1.83E+03	0.00E+00	0.00E+00
1.83E+03	0.00E+00	0.00E+00
1.83E+03	0.00E+00	0.00E+00
1.84E+03	0.00E+00	0.00E+00
1.84E+03	0.00E+00	0.00E+00
1.84E+03	0.00E+00	0.00E+00
1.84E+03	0.00E+00	0.00E+00
1.84E+03	0.00E+00	0.00E+00
1.84E+03	0.00E+00	0.00E+00
1.84E+03	0.00E+00	0.00E+00
1.84E+03	0.00E+00	0.00E+00
1.84E+03	0.00E+00	0.00E+00
1.84E+03	0.00E+00	0.00E+00
1.85E+03	0.00E+00	0.00E+00
1.85E+03	0.00E+00	0.00E+00
1.85E+03	0.00E+00	0.00E+00
1.85E+03	0.00E+00	0.00E+00
1.85E+03	0.00E+00	0.00E+00
1.85E+03	0.00E+00	0.00E+00
1.85E+03	0.00E+00	0.00E+00
1.85E+03	0.00E+00	0.00E+00
1.85E+03	0.00E+00	0.00E+00
1.85E+03	0.00E+00	0.00E+00
1.86E+03	0.00E+00	0.00E+00
1.86E+03	0.00E+00	0.00E+00
1.86E+03	0.00E+00	0.00E+00
1.86E+03	0.00E+00	0.00E+00
1.86E+03	0.00E+00	0.00E+00
1.86E+03	0.00E+00	0.00E+00
1.86E+03	0.00E+00	0.00E+00
1.86E+03	0.00E+00	0.00E+00
1.86E+03	0.00E+00	0.00E+00
1.86E+03	1.00E+00	0.00E+00
1.87E+03	0.00E+00	0.00E+00
1.87E+03	0.00E+00	0.00E+00
1.87E+03	0.00E+00	0.00E+00
1.87E+03	0.00E+00	0.00E+00
1.87E+03	0.00E+00	0.00E+00
1.87E+03	0.00E+00	0.00E+00
1.87E+03	0.00E+00	0.00E+00
1.87E+03	0.00E+00	0.00E+00
1.87E+03	0.00E+00	0.00E+00
1.87E+03	0.00E+00	0.00E+00
1.88E+03	0.00E+00	0.00E+00
1.88E+03	0.00E+00	0.00E+00
1.88E+03	0.00E+00	0.00E+00
1.88E+03	0.00E+00	0.00E+00
1.88E+03	0.00E+00	0.00E+00
1.88E+03	0.00E+00	0.00E+00
1.88E+03	0.00E+00	0.00E+00
1.88E+03	0.00E+00	0.00E+00
1.88E+03	0.00E+00	0.00E+00
1.88E+03	0.00E+00	0.00E+00
1.89E+03	0.00E+00	0.00E+00
1.89E+03	0.00E+00	0.00E+00
1.89E+03	0.00E+00	0.00E+00
1.89E+03	0.00E+00	0.00E+00
1.89E+03	0.00E+00	0.00E+00
1.89E+03	0.00E+00	0.00E+00
1.89E+03	0.00E+00	0.00E+00
1.89E+03	0.00E+00	0.00E+00
1.89E+03	0.00E+00	0.00E+00
1.89E+03	0.00E+00	0.00E+00
1.90E+03	0.00E+00	0.00E+00
1.90E+03	0.00E+00	0.00E+00
1.90E+03	0.00E+00	0.00E+00
1.90E+03	0.00E+00	0.00E+00
1.90E+03	0.00E+00	0.00E+00
1.90E+03	0.00E+00	0.00E+00
1.90E+03	0.00E+00	0.00E+00
1.90E+03	0.00E+00	0.00E+00
1.90E+03	0.00E+00	0.00E+00
1.90E+03	0.00E+00	0.00E+00
1.91E+03	0.00E+00	0.00E+00
1.91E+03	0.00E+00	0.00E+00
1.91E+03	0.00E+00	0.00E+00
1.91E+03	0.00E+00	0.00E+00
1.91E+03	0.00E+00	0.00E+00
1.91E+03	0.00E+00	0.00E+00
1.91E+03	0.00E+00	0.00E+00
1.91E+03	0.00E+00	0.00E+00
1.91E+03	0.00E+00	0.00E+00
1.91E+03	0.00E+00	0.00E+00
1.92E+03	0.00E+00	0.00E+00
1.92E+03	0.00E+00	0.00E+00
1.92E+03	0.00E+00	0.00E+00
1.92E+03	0.00E+00	0.00E+00
1.92E+03	0.00E+00	0.00E+00
1.92E+03	0.00E+00	0.00E+00
1.92E+03	0.00E+00	0.00E+00
1.92E+03	0.00E+00	0.00E+00
1.92E+03	0.00E+00	0.00E+00
1.92E+03	0.00E+00	0.00E+00
1.93E+03	0.00E+00	0.00E+00
1.93E+03	0.00E+00	0.00E+00
1.93E+03	0.00E+00	0.00E+00
1.93E+03	0.00E+00	0.00E+00
1.93E+03	0.00E+00	0.00E+00
1.93E+03	0.00E+00	0.00E+00
1.93E+03	0.00E+00	0.00E+00
1.93E+03	0.00E+00	0.00E+00
1.93E+03	0.00E+00	0.00E+00
1.93E+03	0.00E+00	0.00E+00
1.94E+03	0.00E+00	0.00E+00
1.94E+03	0.00E+00	0.00E+00
1.94E+03	0.00E+00	0.00E+00
1.94E+03	0.00E+00	0.00E+00
1.94E+03	0.00E+00	0.00E+00
1.94E+03	0.00E+00	0.00E+00
1.94E+03	0.00E+00	0.00E+00
1.94E+03	0.00E+00	0.00E+00
1.94E+03	0.00E+00	0.00E+00
1.94E+03	0.00E+00	0.00E+00
1.95E+03	0.00E+00	0.00E+00
1.95E+03	0.00E+00	0.00E+00
1.95E+03	0.00E+00	0.00E+00
1.95E+03	0.00E+00	0.00E+00
1.95E+03	0.00E+00	0.00E+00
1.95E+03	0.00E+00	0.00E+00
1.95E+03	0.00E+00	0.00E+00
1.95E+03	0.00E+00	0.00E+00
1.95E+03	0.00E+00	0.00E+00
1.95E+03	0.00E+00	0.00E+00
1.96E+03	0.00E+00	0.00E+00
1.96E+03	0.00E+00	0.00E+00
1.96E+03	0.00E+00	0.00E+00
1.96E+03	0.00E+00	0.00E+00
1.96E+03	0.00E+00	0.00E+00
1.96E+03	0.00E+00	0.00E+00
1.96E+03	0.00E+00	0.00E+00
1.96E+03	0.00E+00	0.00E+00
1.96E+03	0.00E+00	0.00E+00
1.96E+03	0.00E+00	0.00E+00
1.97E+03	0.00E+00	0.00E+00
1.97E+03	0.00E+00	0.00E+00
1.97E+03	0.00E+00	0.00E+00
1.97E+03	0.00E+00	0.00E+00
1.97E+03	0.00E+00	0.00E+00
1.97E+03	0.00E+00	0.00E+00
1.97E+03	0.00E+00	0.00E+00
1.97E+03	0.00E+00	0.00E+00
1.97E+03	0.00E+00	0.00E+00
1.97E+03	0.00E+00	0.00E+00
1.98E+03	0.00E+00	0.00E+00
1.98E+03	0.00E+00	0.00E+00
1.98E+03	0.00E+00	0.00E+00
1.98E+03	0.00E+00	0.00E+00
1.98E+03	0.00E+00	0.00E+00
1.98E+03	0.00E+00	0.00E+00
1.98E+03	0.00E+00	0.00E+00
1.98E+03	0.00E+00	0.00E+00
1.98E+03	0.00E+00	0.00E+00
1.98E+03	0.00E+00	0.00E+00
1.99E+03	0.00E+00	0.00E+00
1.99E+03	0.00E+00	0.00E+00
1.99E+03	0.00E+00	0.00E+00
1.99E+03	0.00E+00	0.00E+00
1.99E+03	0.00E+00	0.00E+00
1.99E+03	0.00E+00	0.00E+00
1.99E+03	0.00E+00	0.00E+00
1.99E+03	0.00E+00	0.00E+00
1.99E+03	0.00E+00	0.00E+00
1.99E+03	0.00E+00	0.00E+00
2.00E+03	0.00E+00	0.00E+00
2.00E+03	0.00E+00	0.00E+00
2.00E+03	0.00E+00	0.00E+00
2.00E+03	0.00E+00	0.00E+00
[truncated: 30,185 more rows]
