# Supplementary material for: Effects of wind energy generation and white-nose syndrome on the viability of the Indiana bat
Source: PeerJ. 2016 Dec 22;4:e2830. doi: 10.7717/peerj.2830 (PMC5183089; doi:10.7717/peerj.2830)
Supplement: Supplemental Information 4 [file peerj-04-2830-s004.zip]

Archive with 3 entries (2 files):
- sourceCode/
- sourceCode/densityModel.R
- sourceCode/fastScript.R
