# Supplementary material for: Effects of wind energy generation and white-nose syndrome on the viability of the Indiana bat
Source: PeerJ. 2016 Dec 22;4:e2830. doi: 10.7717/peerj.2830 (PMC5183089; doi:10.7717/peerj.2830)
Supplement: Supplemental Information 4 [file peerj-04-2830-s004.zip › sourceCode/densityModel.R]

listMergerFunction <- function(inputObjects, objectsNames){
    subListNames   = names(inputObjects[[1]])

    output <- copy(inputObjects[[1]])
    for(subIndex in 1:length(subListNames)){
        output[[subListNames[subIndex]]][ , WNS := objectsNames[1]]
    }

    for(objIndex in 1:length(objectsNames)){
        for(subIndex in 1:length(subListNames)){
            try({ # try is needed because all cells may be wipped out 
                tempSave <- copy(inputObjects[[objIndex]][[subIndex]])
                tempSave[,  WNS := objectsNames[objIndex]]
                output[[subListNames[subIndex]]] <-
                    copy(rbind(output[[subIndex]],
                               tempSave))
            }, silent = TRUE)
        }
    }
    return(output)
}
                               
wnsMor <- function(paths, WNSmodel, nYears){
    for(yearIndex in 0:(nYears + 1 )){
        ## + 1 needed because more years than nYears
        paths[ ,
              eval(as.symbol(paste0('sNBA',yearIndex))) := 
              eval(as.symbol(paste0('sNBA',yearIndex))) *
              wnsSurvFun(currentYear = yearIndex,
                         k = WNSmodel[1], x0 = WNSmodel[2],
                         arrivalYear = WNSYear)]       
        paths[ ,
              eval(as.symbol(paste0('sNBJ',yearIndex))) := 
              eval(as.symbol(paste0('sNBJ',yearIndex))) *
              wnsSurvFun(currentYear = yearIndex,
                         k = WNSmodel[1], x0 = WNSmodel[2],
                         arrivalYear = WNSYear)]
    }
}


hibDistrib <- function(hibList, paths, meanGroupSize){
    library(data.table)
    pathsIn <- copy(paths)
    P0vec <- numeric(dim(pathsIn)[1])
    for(hibIndex in 1:length(hibList)){
        nHibs <- ceiling(pathsIn[hibList[hibIndex] == nSite,
                               mean(BatCount)] / meanGroupSize)
        pathsIn[hibList[hibIndex] == nSite, pDistHib := pDist/sum(pDist)]
        bSitesSelected <- pathsIn[hibList[hibIndex] == nSite,
                                sample(x = bSite, prob = pDistHib,
                                       size = nHibs), ]       
        rowIndex = pathsIn[, which(hibList[hibIndex] == nSite &
            bSite %in% bSitesSelected),]
        P0vec[rowIndex] <- P0vec[rowIndex] + pathsIn[rowIndex, BatCount/nHibs]
    }
    return(P0vec)
}


colExtractor <- function(x, years = 2005:2014){
    return(x[, which(colnames(x) %in%
                     paste0(deparse(substitute(x)), years)) , with = FALSE])
}

turbineCumSum <- function(x, years = 2005:2014){
    y <-  t(apply(
        x[, which(colnames(x) %in%
                  paste0(deparse(substitute(x)), years)) ,
          with = FALSE] , 1, cumsum))
    x <-  copy(cbind(y, x[, which(!colnames(x) %in%
                                  paste0(deparse(substitute(x)), years)) ,
                          with = FALSE]))
    return(x)
}

parAdjuster <- function(surPar = 'sNBA',
                        tubPar = 'tcB',
                        mor,
                        pathsInside){
    nYearsTubCount <- length(grep(tubPar, colnames(pathsInside))) - 1
    
    for(index in 0:nYearsTubCount ){
        pathsInside[ , eval(as.symbol(paste0(surPar,index))) :=
                    (1 - mor) ^ eval(as.symbol(paste0(tubPar,index))) *
                    eval(as.symbol(paste0(surPar,index))) ]
    }
    return(pathsInside)
}


wnsSurvFun <- Vectorize(
    function(currentYear, k = 1/5, x0 = -1, arrivalYear = 0){
        if(arrivalYear <= currentYear){
            out <- 1 / ( 1 + exp(-k * (currentYear - x0 - arrivalYear)))
        } else {
            out <- 1
        }
        return(out)
    }
    )


listExtractorOld <- function(item){
    nItemsInList  <- length(item)
    itemNames <- names(item[[1]])
    itemOut <- list()
    itemOut <- item[[1]]  
    for(listIndex in 2:nItemsInList){
        for(itemName in itemNames){
            itemOut[itemName][[1]] <-
                rbind( itemOut[itemName][[1]],
                      item[[listIndex]][itemName][[1]])
        }
    }
    return(itemOut)
}

listExtractor <- function(x){
    listItems <- names(x[[1]])
    x2 <- unlist(x, recursive = FALSE)
    out <- list()
    for(item in listItems){
        out[[item]] <- do.call(rbind, x2[names(x2) == item])
    }
    return(out)
}

saveOut <- function(out){
    saveNames <- names(out)
    nNames <- length(saveNames)
    for(index in 1:nNames){
        write.csv(x = out[[index]],
                  file = paste0(saveNames[index], ".csv"),
                  row.names = FALSE)
    }
}

bufferInFun <- function(input){
    bufferIn <- gsub(pattern =
                     "siteTC_(\\w)_pathTC_(\\w+)_level_(\\w)\\$(\\w+)",
                     replacement = '\\2',
                     x= input,
                     perl = TRUE)
    buffer = bufferIn
    if(bufferIn == "n"){
        buffer = "a) None"}
    if(bufferIn == "1km"){
        buffer = "b) 1   km"}
    if(bufferIn == "2km"){
        buffer = "c) 2   km"}
    if(bufferIn == "10km"){
        buffer = "d) 10  km"}
    if(bufferIn == "20km"){
        buffer = "e) 20  km"}
    if(bufferIn == "100km"){
        buffer = "f) 100 km"}
    if(bufferIn == "200km"){
        buffer = "g) 200 km"}
    return(buffer)
}

exposureInFun <- function(input){
    exposureIn <- gsub(pattern = "siteTC_(\\w)_pathTC_(\\w+)_level_(\\w)\\$(\\w+)",
                       replacement = '\\1',
                       x= input,
                       perl = TRUE)
    exposure <- exposureIn
    if(exposureIn == "n"){
        exposure = "b) Both"}
    if(exposureIn == "y"){
        exposure = "a) Migratory only"}        
    return(exposure)
}

takeInFun <- function(input){
    takeIn <- gsub(pattern = "siteTC_(\\w)_pathTC_(\\w+)_level_(\\w)\\$(\\w+)",
                   replacement = '\\3',
                   x= input,
                   perl = TRUE)
    take = takeIn
    if(takeIn == "0"){
        take = "a) Reference"}
    if(takeIn == "l"){
        take = "b) Low"}
    if(takeIn == "m"){
        take = "c) Medium"}
    if(takeIn == "h"){
        take = "d) High"}
    return(take)
}
cellDetail <- function(x){
    if(length(x)>0){
        input <- deparse(substitute(x))       
        xName <- gsub(pattern = "siteTC_(\\w)_pathTC_(\\w+)_level_(\\w)\\$(\\w+)",
                      replacement = '\\4',
                      x= input,
                      perl = TRUE)
        exposure <- exposureInFun(input)
        buffer <- bufferInFun(input)
        take <- takeInFun(input)

        return(
            data.table(
                CellNumber = x,
                CellType = xName,
                Exposure = exposure,
                Buffer = buffer,
                Take = take)
            )
    }
}

totalPopDetail <- function(x){
    if(length(x)>0){
        input <- deparse(substitute(x))
        
        xName <- gsub(pattern =
                      "siteTC_(\\w)_pathTC_(\\w+)_level_(\\w)\\$(\\w+)",
                      replacement = '\\4',
                      x= input,
                      perl = TRUE)
        exposure <- exposureInFun(input)
        buffer <- bufferInFun(input)
        take <- takeInFun(input)

        out <- data.table(
            Year = as.numeric(gsub("[A-Z]|[a-z]", "",
                rownames(x))),
            Population = x[ , 1],
            CellType = xName,
            Exposure = exposure,
            Buffer = buffer,
            Take = take)
        return(out)
    }
}

nCellDetail <- function(x){
    if(length(x)>0){
        input <- deparse(substitute(x))
        
        xName <- gsub(pattern =
                      "siteTC_(\\w)_pathTC_(\\w+)_level_(\\w)\\$(\\w+)",
                      replacement = '\\4',
                      x= input,
                      perl = TRUE)
        exposure <- exposureInFun(input)
        buffer <- bufferInFun(input)
        take <- takeInFun(input)

        out <- data.table(
            output = x,
            CellType = xName,
            Exposure = exposure,
            Buffer = buffer,
            Take = take)
        setnames(out, "output", xName)
        return(out)
    }
}


densityModel <- function(paths, nYears = 3, fast = TRUE,
                         findEigenValueTF = FALSE,
                         aRatio = 0.8){
    paths[ , paste0("nSumT", 0:nYears)  := 0 ]
    paths[ , paste0("nSumA", 0:nYears) := 0 ]
    paths[ , paste0("nSumJ", 0:nYears) := 0 ]
    paths[ , paste0("nWinT", 0:nYears) := 0 ]
    paths[ , paste0("nWinA", 0:nYears) := 0 ]
    paths[ , paste0("nWinJ", 0:nYears) := 0 ]

    paths[ , nWinT0 := P0]
    paths[ , nWinA0 := nWinT0 * aRatio]
    paths[ , nWinJ0 := nWinT0 * (1 - aRatio)]
    paths[ , bColonySize := 0]
        
    for(yearIndex in 0:(nYears + 1)){
                  
        ## Winter to summer
        paths[ , (paste0("nSumA", yearIndex)) :=
              eval(as.symbol(paste0("nWinA", yearIndex))) *
              eval(as.symbol(paste0("sNBA", yearIndex)))  *
              eval(as.symbol(paste0("cas", yearIndex)))   +
              eval(as.symbol(paste0("nWinJ", yearIndex))) *
              eval(as.symbol(paste0("sNBJ", yearIndex)))  *
              eval(as.symbol(paste0("cjs", yearIndex)))   ]
        
        paths[ , (paste0("nSumJ", yearIndex)) :=
              eval(as.symbol(paste0("nWinA", yearIndex))) *
              eval(as.symbol(paste0("sNBA", yearIndex)))  *
              eval(as.symbol(paste0("cas", yearIndex)))   *
              Ja  +
              eval(as.symbol(paste0("nWinJ", yearIndex))) *
              eval(as.symbol(paste0("sNBJ", yearIndex)))  *
              eval(as.symbol(paste0("cjs", yearIndex)))   *
              Jj]

        paths[ , (paste0("nSumT", yearIndex)) :=
              eval(as.symbol(paste0("nSumA", yearIndex))) +
              eval(as.symbol(paste0("nSumJ", yearIndex))) ]
        
        ## Summer to winter
        bColonySummary <- copy(
            paths[ , list(bColonySize =
                          sum(eval(as.symbol(paste0("nSumT", yearIndex ))))
                              ),
                  by = bSite])
        
        setkey(bColonySummary, bSite)
        setkey(paths, bSite)
        paths[, bColonySize:=NULL]
        paths <- copy(paths[bColonySummary])
        paths[ , bColonySize]
                    
        paths[ , (paste0("sBA", yearIndex)) := sBA * exp( - bColonySize/KmaxB)]
        paths[ , (paste0("sBJ", yearIndex)) := sBJ * exp( - bColonySize/KmaxB)]


        paths[ , (paste0("nWinA", yearIndex + 1)) :=
              eval(as.symbol(paste0("nSumA", yearIndex))) *
              eval(as.symbol(paste0("sBA", yearIndex))) *
              eval(as.symbol(paste0("caf", yearIndex))),]
        
        paths[ , (paste0("nWinJ", yearIndex  + 1)) :=
              eval(as.symbol(paste0("nSumJ", yearIndex))) *
              eval(as.symbol(paste0("sBJ", yearIndex))) *
              eval(as.symbol(paste0("cjf", yearIndex))),]


        
        paths[ , (paste0("nWinT", yearIndex  + 1)) :=
              eval(as.symbol(paste0("nWinA", yearIndex  + 1))) +
              eval(as.symbol(paste0("nWinJ", yearIndex  + 1))) ]
        
    } # end year loop

    if(fast){
        minPopSize = 5
        winData <-  paths[ , grep(pattern = "*WinT\\n*",
                                  x = colnames(paths)),
                          with = FALSE]
        
        totalPop <- t(winData[,lapply(.SD, sum, na.rm=TRUE),])
        
        bCellsStart <- paths[, eval(as.symbol(paste0('nWinT',0))),
                             by = bSite][ , unique(bSite)]
        bCellsEnd   <-
            paths[, eval(as.symbol(paste0('nWinT',nYears))),
                  by = bSite][eval(as.symbol(paste0('nWinT',nYears))) >
                      minPopSize,
                      unique(bSite)]
        bCells = length(bCellsEnd)
        bCellsLost = bCellsStart[!bCellsStart %in% bCellsEnd]
        
        nCellsStart <- paths[, eval(as.symbol(paste0('nWinT',0))),
                             by = nSite][ , unique(nSite)]
        nCellsEnd   <-
            paths[, eval(as.symbol(paste0('nWinT',nYears))),
                  by = nSite][eval(as.symbol(paste0('nWinT',nYears))) >
                      minPopSize,
                      unique(nSite)]
        nCells <- length(nCellsEnd)
        nCellsLost = nCellsStart[!nCellsStart %in% nCellsEnd]
        
        pathsStart <- paths[, eval(as.symbol(paste0('nWinT',0))),
                            by = path][ , unique(path)]
        pathsEnd   <- paths[eval(as.symbol(paste0('nWinT',nYears))) >
                            minPopSize, unique( path)]
        nPaths <- length(pathsEnd)
        pathsLost = pathsStart[!pathsStart %in% pathsEnd]
        
        return(list(totalPop = totalPop,
                    bCells = bCells,
                    nCells = nCells,
                    nPaths = nPaths,
                    bCellsStart = bCellsStart,
                    bCellsEnd = bCellsEnd,
                    bCellsLost = bCellsLost,
                    nCellsStart = nCellsStart,
                    nCellsEnd = nCellsEnd,
                    nCellsLost = nCellsLost,
                    pathsStart = pathsStart,
                    pathsEnd = pathsEnd,
                    pathsLost = pathsLost
                    )
               )        
    }else{
        winterCols = c(colnames(paths)[1:27], paste0("nWinT", 0:nYears))
        
        winterData <- copy(paths[ ,grep(pattern = "*WinT\\n*",
                                        x = colnames(paths)),
                                 with = FALSE])
        
        winterDataID <- copy(paths[ , list(nSite, bSite)])

        setnames(winterData, as.character(0:(dim(winterData)[2] - 1)))

        winterData2 <- cbind(winterDataID, winterData)
        
        ggWinterData <- melt(winterData2, id.vars = c("nSite", "bSite"))
        
        setnames(ggWinterData, c("variable", "value"), c("Year", "Population"))

        ggWinterData[ , Year := as.numeric(Year)]
        
        totPop <- ggWinterData[ , list(Population = sum(Population)),
                               by = list(Year)]

        bSitePop <-  ggWinterData[ , list(Populatoin = sum(Population)),
                                  by = list(bSite, Year)]

        nSitePop <-  ggWinterData[ , list(Population = sum(Population)),
                                  by = list(nSite, Year)]

        nSitePlot <- ggplot(data = nSitePop,
                            aes(x = Year, y = Population, group = nSite)) +
                                geom_line() + theme_bw() +
                                    facet_grid(~ nSite)
        
        if(findEigenValueTF == TRUE){
            findEigenValue <- Vectorize(
                function(sBJ, cjf, sNBJ, cjs, Jj, sBA, caf, sNBA, cas, Ja){
                    return(eigen(
                        matrix(byrow = TRUE, nrow = 2, ncol = 2,
                               data = c(
                                   sBJ * cjf * sNBJ * cjs * Jj,
                                   sBJ * cjf * sNBA * cas * Ja,
                                   sBJ * cjf * sNBJ * cjs     ,
                                   sBA * caf * sNBA * cas
                                             ))
                        )$values[1]
                           ) } )
            paths[, eigenValue := 0]
            paths[,  eigenValue :=
                  findEigenValue(sBJ0, cjf0, sNBJ0, cjs0, Jj, sBA0,
                                 caf0, sNBA0, cas0, Ja), ]
        }
        
        return(list(nSitePlot = nSitePlot,
                    nSitePop = nSitePop,
                    paths = paths,
                    ggWinterData = ggWinterData))
    }
}


TPA <- function(paths, mor,  nYears,
                tcSite = TRUE,
                tcpath = NULL,
                aRatio){ # Turbine parameter adjuster; TPA

    pathsInside <- copy(paths)
    if(!is.null(tcSite)){
        pathsInside <- copy(parAdjuster(surPar = 'sNBA',
                                        tubPar = 'tcHib', mor = mor,
                                        pathsInside = pathsInside))
        pathsInside <- copy(parAdjuster(surPar = 'sNBJ',
                                        tubPar = 'tcHib', mor = mor,
                                        pathsInside = pathsInside))
        pathsInside <- copy(parAdjuster(surPar = 'sBA',
                                        tubPar = 'tcB', mor = mor,
                                        pathsInside = pathsInside))
        pathsInside <- copy(parAdjuster(surPar = 'sBJ',
                                        tubPar = 'tcB', mor = mor,
                                        pathsInside = pathsInside))
    }
    if(!is.null(tcpath)){
        pathsInside <- copy(parAdjuster(surPar = 'caf',
                                        tubPar = tcpath, mor = mor,
                                        pathsInside = pathsInside))
        pathsInside <- copy(parAdjuster(surPar = 'cjf',
                                        tubPar = tcpath, mor = mor,
                                        pathsInside = pathsInside))
        pathsInside <- copy(parAdjuster(surPar = 'cas',
                                        tubPar = tcpath, mor = mor,
                                        pathsInside = pathsInside))
        pathsInside <- copy(parAdjuster(surPar = 'cjs',
                                        tubPar = tcpath, mor = mor,
                                        pathsInside = pathsInside))
    }

    out <- densityModel(paths = pathsInside, nYears, fast = TRUE,
                        aRatio = aRatio)
    return(out)
}


runModel <- function(paths, nYears,
                     place = TRUE){
    library(data.table)
    aRatio = 0.8
    if(place){
        paths[, P0 := 0 ]
        hibList <- paths[, unique(nSite)]
        for(hibIndex in 1:length(hibList)){
            nHibs <- ceiling(paths[hibList[hibIndex] == nSite,
                                   mean(BatCount)] / meanGroupSize)
            paths[hibList[hibIndex] == nSite, pDistHib := pDist/sum(pDist)]
            bSitesSelected <- paths[hibList[hibIndex] == nSite,
                                    sample(x = bSite, prob = pDistHib,
                                           size = nHibs), ]
            paths[hibList[hibIndex] == nSite & bSite %in% bSitesSelected,
                  P0 := BatCount/nHibs]
        }
    }

    paths <- copy(paths[ P0 >0])
    siteTC_n_pathTC_n_level_0 <- TPA(paths, mor = 0,
                                     nYears = nYears,
                                     tcSite = FALSE, tcpath = NULL,
                                     aRatio = aRatio)
    siteTC_y_pathTC_n_level_l <- TPA(paths,  mor = morL,
                                     nYears = nYears,
                                     tcSite = TRUE, tcpath = NULL,
                                     aRatio = aRatio)
    siteTC_y_pathTC_n_level_m <- TPA(paths,  mor = morM,
                                     nYears = nYears,
                                     tcSite = TRUE, tcpath = NULL,
                                     aRatio = aRatio)
    siteTC_y_pathTC_n_level_h <- TPA(paths,  mor = morH,
                                     nYears = nYears,
                                     tcSite = TRUE, tcpath = NULL,
                                     aRatio = aRatio)
    
    siteTC_y_pathTC_1km_level_l <- TPA(paths,  mor = morL,
                                       nYears = nYears,
                                       tcSite = TRUE, tcpath = "tc1km",
                                       aRatio = aRatio)
    siteTC_y_pathTC_1km_level_m <- TPA(paths,  mor = morM,
                                       nYears = nYears,
                                       tcSite = TRUE, tcpath = "tc1km",
                                       aRatio = aRatio)                              
    siteTC_y_pathTC_1km_level_h <- TPA(paths,  mor = morH,
                                       nYears = nYears,
                                       tcSite = TRUE, tcpath = "tc1km",
                                       aRatio = aRatio)    
    siteTC_n_pathTC_1km_level_l <- TPA(paths,  mor = morL,
                                       nYears = nYears,
                                       tcSite = FALSE, tcpath = "tc1km",
                                       aRatio = aRatio)

    siteTC_n_pathTC_1km_level_m <- TPA(paths,  mor = morM,
                                       nYears = nYears,
                                       tcSite = FALSE, tcpath = "tc1km",
                                       aRatio = aRatio)
    siteTC_n_pathTC_1km_level_h <- TPA(paths,  mor = morH,
                                       nYears = nYears,
                                       tcSite = FALSE, tcpath = "tc1km",
                                       aRatio = aRatio)
    siteTC_y_pathTC_2km_level_l <- TPA(paths,  mor = morL,
                                       nYears = nYears,
                                       tcSite = TRUE, tcpath = "tc2km",
                                       aRatio = aRatio)  
    siteTC_y_pathTC_2km_level_m <- TPA(paths,  mor = morM,
                                       nYears = nYears,
                                       tcSite = TRUE, tcpath = "tc2km",
                                       aRatio = aRatio)

    siteTC_y_pathTC_2km_level_h <- TPA(paths,  mor = morH,
                                       nYears = nYears,
                                       tcSite = TRUE, tcpath = "tc2km",
                                       aRatio = aRatio)  
    siteTC_n_pathTC_2km_level_l <- TPA(paths,  mor = morL,
                                       nYears = nYears,
                                       tcSite = FALSE, tcpath = "tc2km",
                                       aRatio = aRatio)  
    siteTC_n_pathTC_2km_level_m <- TPA(paths,  mor = morM,
                                       nYears = nYears,
                                       tcSite = FALSE, tcpath = "tc2km",
                                       aRatio = aRatio)  
    siteTC_n_pathTC_2km_level_h <- TPA(paths,  mor = morH,
                                       nYears = nYears,
                                       tcSite = FALSE, tcpath = "tc2km",
                                       aRatio = aRatio)  
    
    siteTC_y_pathTC_10km_level_l <- TPA(paths,  mor = morL,
                                        nYears = nYears,
                                        tcSite = TRUE, tcpath = "tc10km",
                                        aRatio = aRatio)  
    siteTC_y_pathTC_10km_level_m <- TPA(paths,  mor = morM,
                                        nYears = nYears,
                                        tcSite = TRUE, tcpath = "tc10km",
                                        aRatio = aRatio)  
    siteTC_y_pathTC_10km_level_h <- TPA(paths,  mor = morH,
                                        nYears = nYears,
                                        tcSite = TRUE, tcpath = "tc10km",
                                        aRatio = aRatio)  
    
    siteTC_n_pathTC_10km_level_l <- TPA(paths,  mor = morL,
                                        nYears = nYears,
                                        tcSite = FALSE, tcpath = "tc10km",
                                        aRatio = aRatio)  
    siteTC_n_pathTC_10km_level_m <- TPA(paths,  mor = morM,
                                        nYears = nYears,
                                        tcSite = FALSE, tcpath = "tc10km",
                                        aRatio = aRatio)  
    siteTC_n_pathTC_10km_level_h <- TPA(paths,  mor = morH,
                                        nYears = nYears,
                                        tcSite = FALSE, tcpath = "tc10km",
                                        aRatio = aRatio)  
    
    siteTC_y_pathTC_20km_level_l <- TPA(paths,  mor = morL,
                                        nYears = nYears,
                                        tcSite = TRUE, tcpath = "tc20km",
                                        aRatio = aRatio)  
    siteTC_y_pathTC_20km_level_m <- TPA(paths,  mor = morM,
                                        nYears = nYears,
                                        tcSite = TRUE, tcpath = "tc20km",
                                        aRatio = aRatio)  
    siteTC_y_pathTC_20km_level_h <- TPA(paths,  mor = morH,
                                        nYears = nYears,
                                        tcSite = TRUE, tcpath = "tc20km",
                                        aRatio = aRatio)  

    siteTC_n_pathTC_20km_level_l <- TPA(paths,  mor = morL,
                                        nYears = nYears,
                                        tcSite = FALSE, tcpath = "tc20km",
                                        aRatio = aRatio)  
    siteTC_n_pathTC_20km_level_m <- TPA(paths,  mor = morM,
                                        nYears = nYears,
                                        tcSite = FALSE, tcpath = "tc20km",
                                        aRatio = aRatio)  
    siteTC_n_pathTC_20km_level_h <- TPA(paths,  mor = morH,
                                        nYears = nYears,
                                        tcSite = FALSE, tcpath = "tc20km",
                                        aRatio = aRatio)  
    

    nYearsPlot <- length(0:(nYears+2))

    siteTC_y_pathTC_n_level_0 <- copy(siteTC_n_pathTC_n_level_0)
    totalPop <- rbind(
        totalPopDetail(siteTC_n_pathTC_n_level_0$totalPop),
        totalPopDetail(siteTC_y_pathTC_n_level_0$totalPop),
        totalPopDetail(siteTC_y_pathTC_n_level_l$totalPop),
        totalPopDetail(siteTC_y_pathTC_n_level_m$totalPop),
        totalPopDetail(siteTC_y_pathTC_n_level_h$totalPop),
        totalPopDetail(siteTC_y_pathTC_1km_level_l$totalPop),
        totalPopDetail(siteTC_y_pathTC_1km_level_m$totalPop),
        totalPopDetail(siteTC_y_pathTC_1km_level_h$totalPop),
        totalPopDetail(siteTC_n_pathTC_1km_level_l$totalPop),
        totalPopDetail(siteTC_n_pathTC_1km_level_m$totalPop),
        totalPopDetail(siteTC_n_pathTC_1km_level_h$totalPop),
        totalPopDetail(siteTC_y_pathTC_2km_level_l$totalPop),
        totalPopDetail(siteTC_y_pathTC_2km_level_m$totalPop),
        totalPopDetail(siteTC_y_pathTC_2km_level_h$totalPop),
        totalPopDetail(siteTC_n_pathTC_2km_level_l$totalPop),
        totalPopDetail(siteTC_n_pathTC_2km_level_m$totalPop),
        totalPopDetail(siteTC_n_pathTC_2km_level_h$totalPop),
        totalPopDetail(siteTC_y_pathTC_10km_level_l$totalPop),
        totalPopDetail(siteTC_y_pathTC_10km_level_m$totalPop),
        totalPopDetail(siteTC_y_pathTC_10km_level_h$totalPop),
        totalPopDetail(siteTC_n_pathTC_10km_level_l$totalPop),
        totalPopDetail(siteTC_n_pathTC_10km_level_m$totalPop),
        totalPopDetail(siteTC_n_pathTC_10km_level_h$totalPop),
        totalPopDetail(siteTC_y_pathTC_20km_level_l$totalPop),
        totalPopDetail(siteTC_y_pathTC_20km_level_m$totalPop),
        totalPopDetail(siteTC_y_pathTC_20km_level_h$totalPop),
        totalPopDetail(siteTC_n_pathTC_20km_level_l$totalPop),
        totalPopDetail(siteTC_n_pathTC_20km_level_m$totalPop),
        totalPopDetail(siteTC_n_pathTC_20km_level_h$totalPop))
    
        
    nCells <- rbind(
        nCellDetail(siteTC_n_pathTC_n_level_0$nCells),
        nCellDetail(siteTC_y_pathTC_n_level_l$nCells),
        nCellDetail(siteTC_y_pathTC_n_level_m$nCells),
        nCellDetail(siteTC_y_pathTC_n_level_h$nCells),
        nCellDetail(siteTC_y_pathTC_1km_level_l$nCells),
        nCellDetail(siteTC_y_pathTC_1km_level_m$nCells),
        nCellDetail(siteTC_y_pathTC_1km_level_h$nCells),
        nCellDetail(siteTC_n_pathTC_1km_level_l$nCells),
        nCellDetail(siteTC_n_pathTC_1km_level_m$nCells),
        nCellDetail(siteTC_n_pathTC_1km_level_h$nCells),
        nCellDetail(siteTC_y_pathTC_2km_level_l$nCells),
        nCellDetail(siteTC_y_pathTC_2km_level_m$nCells),
        nCellDetail(siteTC_y_pathTC_2km_level_h$nCells),
        nCellDetail(siteTC_n_pathTC_2km_level_l$nCells),
        nCellDetail(siteTC_n_pathTC_2km_level_m$nCells),
        nCellDetail(siteTC_n_pathTC_2km_level_h$nCells),
        nCellDetail(siteTC_y_pathTC_10km_level_l$nCells),
        nCellDetail(siteTC_y_pathTC_10km_level_m$nCells),
        nCellDetail(siteTC_y_pathTC_10km_level_h$nCells),
        nCellDetail(siteTC_n_pathTC_10km_level_l$nCells),
        nCellDetail(siteTC_n_pathTC_10km_level_m$nCells),
        nCellDetail(siteTC_n_pathTC_10km_level_h$nCells),
        nCellDetail(siteTC_y_pathTC_20km_level_l$nCells),
        nCellDetail(siteTC_y_pathTC_20km_level_m$nCells),
        nCellDetail(siteTC_y_pathTC_20km_level_h$nCells),
        nCellDetail(siteTC_n_pathTC_20km_level_l$nCells),
        nCellDetail(siteTC_n_pathTC_20km_level_m$nCells),
        nCellDetail(siteTC_n_pathTC_20km_level_h$nCells))
    


    nPaths <- rbind(
        nCellDetail(siteTC_n_pathTC_n_level_0$nPaths),
        nCellDetail(siteTC_y_pathTC_n_level_l$nPaths),
        nCellDetail(siteTC_y_pathTC_n_level_m$nPaths),
        nCellDetail(siteTC_y_pathTC_n_level_h$nPaths),
        nCellDetail(siteTC_y_pathTC_1km_level_l$nPaths),
        nCellDetail(siteTC_y_pathTC_1km_level_m$nPaths),
        nCellDetail(siteTC_y_pathTC_1km_level_h$nPaths),
        nCellDetail(siteTC_n_pathTC_1km_level_l$nPaths),
        nCellDetail(siteTC_n_pathTC_1km_level_m$nPaths),
        nCellDetail(siteTC_n_pathTC_1km_level_h$nPaths),
        nCellDetail(siteTC_y_pathTC_2km_level_l$nPaths),
        nCellDetail(siteTC_y_pathTC_2km_level_m$nPaths),
        nCellDetail(siteTC_y_pathTC_2km_level_h$nPaths),
        nCellDetail(siteTC_n_pathTC_2km_level_l$nPaths),
        nCellDetail(siteTC_n_pathTC_2km_level_m$nPaths),
        nCellDetail(siteTC_n_pathTC_2km_level_h$nPaths),
        nCellDetail(siteTC_y_pathTC_10km_level_l$nPaths),
        nCellDetail(siteTC_y_pathTC_10km_level_m$nPaths),
        nCellDetail(siteTC_y_pathTC_10km_level_h$nPaths),
        nCellDetail(siteTC_n_pathTC_10km_level_l$nPaths),
        nCellDetail(siteTC_n_pathTC_10km_level_m$nPaths),
        nCellDetail(siteTC_n_pathTC_10km_level_h$nPaths),
        nCellDetail(siteTC_y_pathTC_20km_level_l$nPaths),
        nCellDetail(siteTC_y_pathTC_20km_level_m$nPaths),
        nCellDetail(siteTC_y_pathTC_20km_level_h$nPaths),
        nCellDetail(siteTC_n_pathTC_20km_level_l$nPaths),
        nCellDetail(siteTC_n_pathTC_20km_level_m$nPaths),
        nCellDetail(siteTC_n_pathTC_20km_level_h$nPaths))
    
    bCells <- rbind(
        nCellDetail(siteTC_n_pathTC_n_level_0$bCells),
        nCellDetail(siteTC_y_pathTC_n_level_l$bCells),
        nCellDetail(siteTC_y_pathTC_n_level_m$bCells),
        nCellDetail(siteTC_y_pathTC_n_level_h$bCells),
        nCellDetail(siteTC_y_pathTC_1km_level_l$bCells),
        nCellDetail(siteTC_y_pathTC_1km_level_m$bCells),
        nCellDetail(siteTC_y_pathTC_1km_level_h$bCells),
        nCellDetail(siteTC_n_pathTC_1km_level_l$bCells),
        nCellDetail(siteTC_n_pathTC_1km_level_m$bCells),
        nCellDetail(siteTC_n_pathTC_1km_level_h$bCells),
        nCellDetail(siteTC_y_pathTC_2km_level_l$bCells),
        nCellDetail(siteTC_y_pathTC_2km_level_m$bCells),
        nCellDetail(siteTC_y_pathTC_2km_level_h$bCells),
        nCellDetail(siteTC_n_pathTC_2km_level_l$bCells),
        nCellDetail(siteTC_n_pathTC_2km_level_m$bCells),
        nCellDetail(siteTC_n_pathTC_2km_level_h$bCells),
        nCellDetail(siteTC_y_pathTC_10km_level_l$bCells),
        nCellDetail(siteTC_y_pathTC_10km_level_m$bCells),
        nCellDetail(siteTC_y_pathTC_10km_level_h$bCells),
        nCellDetail(siteTC_n_pathTC_10km_level_l$bCells),
        nCellDetail(siteTC_n_pathTC_10km_level_m$bCells),
        nCellDetail(siteTC_n_pathTC_10km_level_h$bCells),
        nCellDetail(siteTC_y_pathTC_20km_level_l$bCells),
        nCellDetail(siteTC_y_pathTC_20km_level_m$bCells),
        nCellDetail(siteTC_y_pathTC_20km_level_h$bCells),
        nCellDetail(siteTC_n_pathTC_20km_level_l$bCells),
        nCellDetail(siteTC_n_pathTC_20km_level_m$bCells),
        nCellDetail(siteTC_n_pathTC_20km_level_h$bCells))
    


    bCellsStart <- rbind(
        nCellDetail(siteTC_n_pathTC_n_level_0$bCellsStart),
        nCellDetail(siteTC_y_pathTC_n_level_l$bCellsStart),
        nCellDetail(siteTC_y_pathTC_n_level_m$bCellsStart),
        nCellDetail(siteTC_y_pathTC_n_level_h$bCellsStart),
        nCellDetail(siteTC_y_pathTC_1km_level_l$bCellsStart),
        nCellDetail(siteTC_y_pathTC_1km_level_m$bCellsStart),
        nCellDetail(siteTC_y_pathTC_1km_level_h$bCellsStart),
        nCellDetail(siteTC_n_pathTC_1km_level_l$bCellsStart),
        nCellDetail(siteTC_n_pathTC_1km_level_m$bCellsStart),
        nCellDetail(siteTC_n_pathTC_1km_level_h$bCellsStart),
        nCellDetail(siteTC_y_pathTC_2km_level_l$bCellsStart),
        nCellDetail(siteTC_y_pathTC_2km_level_m$bCellsStart),
        nCellDetail(siteTC_y_pathTC_2km_level_h$bCellsStart),
        nCellDetail(siteTC_n_pathTC_2km_level_l$bCellsStart),
        nCellDetail(siteTC_n_pathTC_2km_level_m$bCellsStart),
        nCellDetail(siteTC_n_pathTC_2km_level_h$bCellsStart),
        nCellDetail(siteTC_y_pathTC_10km_level_l$bCellsStart),
        nCellDetail(siteTC_y_pathTC_10km_level_m$bCellsStart),
        nCellDetail(siteTC_y_pathTC_10km_level_h$bCellsStart),
        nCellDetail(siteTC_n_pathTC_10km_level_l$bCellsStart),
        nCellDetail(siteTC_n_pathTC_10km_level_m$bCellsStart),
        nCellDetail(siteTC_n_pathTC_10km_level_h$bCellsStart),
        nCellDetail(siteTC_y_pathTC_20km_level_l$bCellsStart),
        nCellDetail(siteTC_y_pathTC_20km_level_m$bCellsStart),
        nCellDetail(siteTC_y_pathTC_20km_level_h$bCellsStart),
        nCellDetail(siteTC_n_pathTC_20km_level_l$bCellsStart),
        nCellDetail(siteTC_n_pathTC_20km_level_m$bCellsStart),
        nCellDetail(siteTC_n_pathTC_20km_level_h$bCellsStart))


    nCellsStart <- rbind(
        nCellDetail(siteTC_n_pathTC_n_level_0$nCellsStart),
        nCellDetail(siteTC_y_pathTC_n_level_l$nCellsStart),
        nCellDetail(siteTC_y_pathTC_n_level_m$nCellsStart),
        nCellDetail(siteTC_y_pathTC_n_level_h$nCellsStart),
        nCellDetail(siteTC_y_pathTC_1km_level_l$nCellsStart),
        nCellDetail(siteTC_y_pathTC_1km_level_m$nCellsStart),
        nCellDetail(siteTC_y_pathTC_1km_level_h$nCellsStart),
        nCellDetail(siteTC_n_pathTC_1km_level_l$nCellsStart),
        nCellDetail(siteTC_n_pathTC_1km_level_m$nCellsStart),
        nCellDetail(siteTC_n_pathTC_1km_level_h$nCellsStart),
        nCellDetail(siteTC_y_pathTC_2km_level_l$nCellsStart),
        nCellDetail(siteTC_y_pathTC_2km_level_m$nCellsStart),
        nCellDetail(siteTC_y_pathTC_2km_level_h$nCellsStart),
        nCellDetail(siteTC_n_pathTC_2km_level_l$nCellsStart),
        nCellDetail(siteTC_n_pathTC_2km_level_m$nCellsStart),
        nCellDetail(siteTC_n_pathTC_2km_level_h$nCellsStart),
        nCellDetail(siteTC_y_pathTC_10km_level_l$nCellsStart),
        nCellDetail(siteTC_y_pathTC_10km_level_m$nCellsStart),
        nCellDetail(siteTC_y_pathTC_10km_level_h$nCellsStart),
        nCellDetail(siteTC_n_pathTC_10km_level_l$nCellsStart),
        nCellDetail(siteTC_n_pathTC_10km_level_m$nCellsStart),
        nCellDetail(siteTC_n_pathTC_10km_level_h$nCellsStart),
        nCellDetail(siteTC_y_pathTC_20km_level_l$nCellsStart),
        nCellDetail(siteTC_y_pathTC_20km_level_m$nCellsStart),
        nCellDetail(siteTC_y_pathTC_20km_level_h$nCellsStart),
        nCellDetail(siteTC_n_pathTC_20km_level_l$nCellsStart),
        nCellDetail(siteTC_n_pathTC_20km_level_m$nCellsStart),
        nCellDetail(siteTC_n_pathTC_20km_level_h$nCellsStart)
        )

    bCellsEnd <- rbind(
        nCellDetail(siteTC_n_pathTC_n_level_0$bCellsEnd),
        nCellDetail(siteTC_y_pathTC_n_level_l$bCellsEnd),
        nCellDetail(siteTC_y_pathTC_n_level_m$bCellsEnd),
        nCellDetail(siteTC_y_pathTC_n_level_h$bCellsEnd),
        nCellDetail(siteTC_y_pathTC_1km_level_l$bCellsEnd),
        nCellDetail(siteTC_y_pathTC_1km_level_m$bCellsEnd),
        nCellDetail(siteTC_y_pathTC_1km_level_h$bCellsEnd),
        nCellDetail(siteTC_n_pathTC_1km_level_l$bCellsEnd),
        nCellDetail(siteTC_n_pathTC_1km_level_m$bCellsEnd),
        nCellDetail(siteTC_n_pathTC_1km_level_h$bCellsEnd),
        nCellDetail(siteTC_y_pathTC_2km_level_l$bCellsEnd),
        nCellDetail(siteTC_y_pathTC_2km_level_m$bCellsEnd),
        nCellDetail(siteTC_y_pathTC_2km_level_h$bCellsEnd),
        nCellDetail(siteTC_n_pathTC_2km_level_l$bCellsEnd),
        nCellDetail(siteTC_n_pathTC_2km_level_m$bCellsEnd),
        nCellDetail(siteTC_n_pathTC_2km_level_h$bCellsEnd),
        nCellDetail(siteTC_y_pathTC_10km_level_l$bCellsEnd),
        nCellDetail(siteTC_y_pathTC_10km_level_m$bCellsEnd),
        nCellDetail(siteTC_y_pathTC_10km_level_h$bCellsEnd),
        nCellDetail(siteTC_n_pathTC_10km_level_l$bCellsEnd),
        nCellDetail(siteTC_n_pathTC_10km_level_m$bCellsEnd),
        nCellDetail(siteTC_n_pathTC_10km_level_h$bCellsEnd),
        nCellDetail(siteTC_y_pathTC_20km_level_l$bCellsEnd),
        nCellDetail(siteTC_y_pathTC_20km_level_m$bCellsEnd),
        nCellDetail(siteTC_y_pathTC_20km_level_h$bCellsEnd),
        nCellDetail(siteTC_n_pathTC_20km_level_l$bCellsEnd),
        nCellDetail(siteTC_n_pathTC_20km_level_m$bCellsEnd),
        nCellDetail(siteTC_n_pathTC_20km_level_h$bCellsEnd))

    nCellsEnd <- rbind(
        nCellDetail(siteTC_n_pathTC_n_level_0$nCellsEnd),
        nCellDetail(siteTC_y_pathTC_n_level_l$nCellsEnd),
        nCellDetail(siteTC_y_pathTC_n_level_m$nCellsEnd),
        nCellDetail(siteTC_y_pathTC_n_level_h$nCellsEnd),
        nCellDetail(siteTC_y_pathTC_1km_level_l$nCellsEnd),
        nCellDetail(siteTC_y_pathTC_1km_level_m$nCellsEnd),
        nCellDetail(siteTC_y_pathTC_1km_level_h$nCellsEnd),
        nCellDetail(siteTC_n_pathTC_1km_level_l$nCellsEnd),
        nCellDetail(siteTC_n_pathTC_1km_level_m$nCellsEnd),
        nCellDetail(siteTC_n_pathTC_1km_level_h$nCellsEnd),
        nCellDetail(siteTC_y_pathTC_2km_level_l$nCellsEnd),
        nCellDetail(siteTC_y_pathTC_2km_level_m$nCellsEnd),
        nCellDetail(siteTC_y_pathTC_2km_level_h$nCellsEnd),
        nCellDetail(siteTC_n_pathTC_2km_level_l$nCellsEnd),
        nCellDetail(siteTC_n_pathTC_2km_level_m$nCellsEnd),
        nCellDetail(siteTC_n_pathTC_2km_level_h$nCellsEnd),
        nCellDetail(siteTC_y_pathTC_10km_level_l$nCellsEnd),
        nCellDetail(siteTC_y_pathTC_10km_level_m$nCellsEnd),
        nCellDetail(siteTC_y_pathTC_10km_level_h$nCellsEnd),
        nCellDetail(siteTC_n_pathTC_10km_level_l$nCellsEnd),
        nCellDetail(siteTC_n_pathTC_10km_level_m$nCellsEnd),
        nCellDetail(siteTC_n_pathTC_10km_level_h$nCellsEnd),
        nCellDetail(siteTC_y_pathTC_20km_level_l$nCellsEnd),
        nCellDetail(siteTC_y_pathTC_20km_level_m$nCellsEnd),
        nCellDetail(siteTC_y_pathTC_20km_level_h$nCellsEnd),
        nCellDetail(siteTC_n_pathTC_20km_level_l$nCellsEnd),
        nCellDetail(siteTC_n_pathTC_20km_level_m$nCellsEnd),
        nCellDetail(siteTC_n_pathTC_20km_level_h$nCellsEnd)
        )

    bCellsLost <- rbind(
        cellDetail(siteTC_n_pathTC_n_level_0$bCellsLost),
        cellDetail(siteTC_y_pathTC_n_level_l$bCellsLost),
        cellDetail(siteTC_y_pathTC_n_level_m$bCellsLost),
        cellDetail(siteTC_y_pathTC_n_level_h$bCellsLost),
        cellDetail(siteTC_y_pathTC_1km_level_l$bCellsLost),
        cellDetail(siteTC_y_pathTC_1km_level_m$bCellsLost),
        cellDetail(siteTC_y_pathTC_1km_level_h$bCellsLost),
        cellDetail(siteTC_n_pathTC_1km_level_l$bCellsLost),
        cellDetail(siteTC_n_pathTC_1km_level_m$bCellsLost),
        cellDetail(siteTC_n_pathTC_1km_level_h$bCellsLost),
        cellDetail(siteTC_y_pathTC_2km_level_l$bCellsLost),
        cellDetail(siteTC_y_pathTC_2km_level_m$bCellsLost),
        cellDetail(siteTC_y_pathTC_2km_level_h$bCellsLost),
        cellDetail(siteTC_n_pathTC_2km_level_l$bCellsLost),
        cellDetail(siteTC_n_pathTC_2km_level_m$bCellsLost),
        cellDetail(siteTC_n_pathTC_2km_level_h$bCellsLost),
        cellDetail(siteTC_y_pathTC_10km_level_l$bCellsLost),
        cellDetail(siteTC_y_pathTC_10km_level_m$bCellsLost),
        cellDetail(siteTC_y_pathTC_10km_level_h$bCellsLost),
        cellDetail(siteTC_n_pathTC_10km_level_l$bCellsLost),
        cellDetail(siteTC_n_pathTC_10km_level_m$bCellsLost),
        cellDetail(siteTC_n_pathTC_10km_level_h$bCellsLost),
        cellDetail(siteTC_y_pathTC_20km_level_l$bCellsLost),
        cellDetail(siteTC_y_pathTC_20km_level_m$bCellsLost),
        cellDetail(siteTC_y_pathTC_20km_level_h$bCellsLost),
        cellDetail(siteTC_n_pathTC_20km_level_l$bCellsLost),
        cellDetail(siteTC_n_pathTC_20km_level_m$bCellsLost),
        cellDetail(siteTC_n_pathTC_20km_level_h$bCellsLost))

    nCellsLost <- rbind(
        cellDetail(siteTC_n_pathTC_n_level_0$nCellsLost),
        cellDetail(siteTC_y_pathTC_n_level_l$nCellsLost),
        cellDetail(siteTC_y_pathTC_n_level_m$nCellsLost),
        cellDetail(siteTC_y_pathTC_n_level_h$nCellsLost),
        cellDetail(siteTC_y_pathTC_1km_level_l$nCellsLost),
        cellDetail(siteTC_y_pathTC_1km_level_m$nCellsLost),
        cellDetail(siteTC_y_pathTC_1km_level_h$nCellsLost),
        cellDetail(siteTC_n_pathTC_1km_level_l$nCellsLost),
        cellDetail(siteTC_n_pathTC_1km_level_m$nCellsLost),
        cellDetail(siteTC_n_pathTC_1km_level_h$nCellsLost),
        cellDetail(siteTC_y_pathTC_2km_level_l$nCellsLost),
        cellDetail(siteTC_y_pathTC_2km_level_m$nCellsLost),
        cellDetail(siteTC_y_pathTC_2km_level_h$nCellsLost),
        cellDetail(siteTC_n_pathTC_2km_level_l$nCellsLost),
        cellDetail(siteTC_n_pathTC_2km_level_m$nCellsLost),
        cellDetail(siteTC_n_pathTC_2km_level_h$nCellsLost),
        cellDetail(siteTC_y_pathTC_10km_level_l$nCellsLost),
        cellDetail(siteTC_y_pathTC_10km_level_m$nCellsLost),
        cellDetail(siteTC_y_pathTC_10km_level_h$nCellsLost),
        cellDetail(siteTC_n_pathTC_10km_level_l$nCellsLost),
        cellDetail(siteTC_n_pathTC_10km_level_m$nCellsLost),
        cellDetail(siteTC_n_pathTC_10km_level_h$nCellsLost),
        cellDetail(siteTC_y_pathTC_20km_level_l$nCellsLost),
        cellDetail(siteTC_y_pathTC_20km_level_m$nCellsLost),
        cellDetail(siteTC_y_pathTC_20km_level_h$nCellsLost),
        cellDetail(siteTC_n_pathTC_20km_level_l$nCellsLost),
        cellDetail(siteTC_n_pathTC_20km_level_m$nCellsLost),
        cellDetail(siteTC_n_pathTC_20km_level_h$nCellsLost)
        )

    return(list(totalPop = totalPop,
                nPaths = nPaths,
                nCells = nCells,
                bCells = bCells,
                bCellsStart = bCellsStart,
                nCellsStart = nCellsStart,
                bCellsLost = bCellsLost,
                nCellsLost = nCellsLost,
                bCellsEnd = bCellsEnd,
                nCellsEnd = nCellsEnd))    
}
    
