# Supplementary material for: Effects of wind energy generation and white-nose syndrome on the viability of the Indiana bat
Source: PeerJ. 2016 Dec 22;4:e2830. doi: 10.7717/peerj.2830 (PMC5183089; doi:10.7717/peerj.2830)
Supplement: Supplemental Information 4 [file peerj-04-2830-s004.zip › sourceCode/fastScript.R]

##########################################################################
##########################################################################
## ## Load libraries
## install.packages(c('ggplot2',
##                    'profr',
##                    'scales',
##                    'reshape2',
##                    'fields',
##                    'data.table'))

library(maps)
library(ggplot2)
library(scales)
library(reshape2)
library('data.table')
source('densityModel.R')
library(doSNOW)


## Parameters
Ja = 0.45
sNBA = 0.97
sBA = 0.965
cas = 0.95
caf = 0.95
Jj = 0.25
sNBJ = sNBA * 0.9
sBJ = sBA * 0.9
cjs = 0.85
cjf = 0.85
meanGroupSize = 75

morL = 1/1000
morM = 1/100
morH = 1/10

## number of years that we have turbine data for
nYearsTurbines = length(2005:2014) - 1

KmaxB = 2500*3/4
fast = TRUE

nYears = 29 
n_cores = 30 # Used for parallel processing
nSims = 1000 # number of landscapes to simulate


## Load data into R
tc1km <- fread('./InPutData/turbineCountInPathByYear1kmBatch1of1.csv', header = FALSE)
tc2km <- fread('./InPutData/turbineCountInPathByYear2kmBatch1of1.csv', header = FALSE)
tc10km <- fread('./InPutData/turbineCountInPathByYear10kmBatch1of1.csv', header = FALSE)
tc20km <- fread('./InPutData/turbineCountInPathByYear20kmBatch1of1.csv', header = FALSE)
setnames(tc1km, c("dist", "bSite", "nSite", "P", paste0('tc1km', 0:nYearsTurbines)))
setnames(tc2km, c("dist", "bSite", "nSite", "P", paste0('tc2km', 0:nYearsTurbines)))
setnames(tc10km, c("dist", "bSite", "nSite", "P", paste0('tc10km', 0:nYearsTurbines)))
setnames(tc20km, c("dist", "bSite", "nSite", "P", paste0('tc20km', 0:nYearsTurbines)))


tc1km <- turbineCumSum(tc1km, years = 0:nYearsTurbines)
tc10km <- turbineCumSum(tc10km, 0:nYearsTurbines)
tc2km <- turbineCumSum(tc2km, 0:nYearsTurbines)
tc20km <- turbineCumSum(tc20km, 0:nYearsTurbines)

tcCell <- fread('./InPutData/turbineByCellByYear.csv', header = FALSE)
setnames(tcCell, paste0('tcCell', 0:nYearsTurbines)) 
tcCell[, cell := 0:(dim(tcCell)[1] - 1)]
tcCell <- turbineCumSum(tcCell, years = 0:nYearsTurbines)

## Plot turbines in each cell as added by year
ggData <- melt(tcCell, id.var = 'cell')
ggData$variable <- as.numeric(gsub("[A-Z]|[a-z]+", "", as.character(ggData$variable)))
cellsInTurbines <-
    ggplot(data = ggData, aes(x = variable, y = value, group = cell)) +
    geom_line( size = 0.35, color = alpha("gray50", 0.95)) +
    ylab("Cell turbine count") + xlab("Year") + theme_bw() +
    scale_x_continuous(breaks =
                       seq(0, nYearsTurbines, by = 2))

ggsave('cellsInTurbinesThroughTime.pdf', cellsInTurbines, width = 6, height = 4) 


## Read in hib data and map
Hmap <- fread('./InPutData/hibsSites.csv', header = FALSE)
setnames(Hmap, c("nSite", "HibCount", "BatCount"))
Hmap[nSite ==18870, BatCount := 100e3] # add in Lime Kiln Cave
Hmap[nSite ==18870, HibCount := HibCount + 1] # add in Lime Kiln Cave
Hmap[, WNSYear:= fread('./wnsCellArrival2015.csv')]
WNSstart <- Hmap[WNSYear > 0, min(WNSYear)]


Hmap[WNSYear == 0, WNSYear := WNSstart + 8]
Hmap[ , WNSYear := WNSYear - WNSstart]
WNSYear <- ggplot(data = Hmap[ BatCount >0, ], aes(x = WNSYear, y = BatCount)) +
    geom_point() + theme_bw() +
    xlab('WNS year of arrival\n(year 1 is 2006)') +
    ylab('Hibernaculum size')
ggsave('initalWNS.pdf', WNSYear, width = 4, height = 3)

## Plot WNS Survival 
expertWNS <- data.table(
    Year = 0:30,
    SurvivalLowMort = c(rep(1, 4), rep(0.836, 7), rep(0.92,5), rep(1,15)),
    SurvivalHigMort = c(rep(1, 4), rep(0.686, 7), rep(0.836,5), rep(0.92,15))
    )
expertWNS[, SurvivalMedMort := (SurvivalLowMort + SurvivalHigMort)/2]
ggExpertWNS <- melt(expertWNS, id.vars = "Year",
                    value.name = "Survival", variable.name = "Scenario")
levels(ggExpertWNS$Scenario) <- c("Low Mortality", "High Mortality",
                                  "Medium Mortality")
ggExpertWNS$Scenario <- factor(ggExpertWNS$Scenario, c("Low Mortality",
                                                       "Medium Mortality",
                                                       "High Mortality"))
wnsModelLowInput = c(1/6,  -8)
wnsModelMedInput = c(1/6,  -4)
wnsModelHigInput = c(1/6,  -1)

modelWNS <- data.table(Year = 0:30)
exampleWNSstartYear = 4
modelWNS[ , `:=`(SurvivalLowMort =  wnsSurvFun(Year, wnsModelLowInput[1],
                     wnsModelLowInput[2], exampleWNSstartYear),
                 SurvivalMedMort =  wnsSurvFun(Year, wnsModelMedInput[1],
                     wnsModelMedInput[2], exampleWNSstartYear), # 6 , 1 for med
                 SurvivalHigMort =  wnsSurvFun(Year, wnsModelHigInput[1],
                     wnsModelHigInput[2], exampleWNSstartYear))]
ggModelWNS <- melt(modelWNS, id.vars = "Year", value.name = "Survival", variable.name = "Scenario")
levels(ggModelWNS$Scenario)<- c("Low Mortality", "Medium Mortality", "High Mortality")


wnsModelLowMor <-
    ggplot() +
    geom_line(data = ggModelWNS, aes(x= Year, y = Survival, color = Scenario), size = 1.5) +
    geom_point(data = ggExpertWNS, aes(x = Year, y = Survival, color = Scenario), size = 1.5) +
    theme_bw() +
    ylim(c(0, 1)) +
    scale_color_manual(values = c("blue", "red", "black"))
ggsave('wnsModelLowMor.pdf', wnsModelLowMor, width = 6, height = 3)


## create non-breeding sites table
setkey(Hmap, nSite)
setkey(tcCell, cell)
nSitesInput <- copy(Hmap[tcCell])
nSitesInput[ , paste0('sNBA', 0:(nYears + 1)) := sNBA]
nSitesInput[ , paste0('sNBJ', 0:(nYears + 1)) := sNBJ]
setnames(nSitesInput, paste0('tcCell', 0:nYearsTurbines), paste0('tcHib', 0:nYearsTurbines))

## create breeding site table 
bSitesInput <- copy(tcCell)
bSitesInput[ , KmaxB := KmaxB]

setnames(bSitesInput,
         c(paste0('tcCell', 0:(nYearsTurbines)), "cell"),
         c(paste0('tcB',  0:(nYearsTurbines)), "bSite"))
bSitesInput[ , paste0('sBA', 0:(nYears + 1)) := sBA]
bSitesInput[ , paste0('sBJ', 0:(nYears + 1)) := sBJ]
bSitesInput[ , Ja := Ja]
bSitesInput[ , Jj := Jj]

## Create path data
tc1km[ , path := paste(bSite, nSite, sep  = "_")]
tc2km[ , path := paste(bSite, nSite, sep  = "_")]
tc10km[ , path := paste(bSite, nSite, sep  = "_")]
tc20km[ , path := paste(bSite, nSite, sep  = "_")]

paths <- copy(cbind(tc1km,
                    colExtractor(tc2km,  0:nYearsTurbines),
                    colExtractor(tc10km, 0:nYearsTurbines),
                    colExtractor(tc20km, 0:nYearsTurbines)))
setkey(paths, nSite)
paths <- copy(nSitesInput[paths])

setkey(paths, bSite)
paths <- copy(bSitesInput[paths])
paths[ , paste0('cjs', 0:(nYears + 1)) := cjs]
paths[ , paste0('cjf', 0:(nYears + 1)) := cjf]
paths[ , paste0('cas', 0:(nYears + 1)) := cas]
paths[ , paste0('caf', 0:(nYears + 1)) := caf]

paths <- copy(paths[dist < 500e3])

## Penalize locations based upon distance
paths[, pDist := exp(-1e-6 * dist) * P]
paths[ , BatCount := BatCount/2] # acount for females
paths[, P0 := 0]
format(object.size(paths), 'Mb')

hibList <- paths[, unique(nSite)]
P0list <- list()

## Setup parallel computing
cl <- makeCluster(n_cores, type = 'SOCK')
registerDoSNOW(cl)
sysTime0 <- system.time(
    P0list <- foreach(i = 1:nSims) %dopar% hibDistrib(
                          hibList = hibList, paths = paths[ , list(nSite, bSite, BatCount, pDist)],
                          meanGroupSize = meanGroupSize)
    )
stopCluster(cl)
print('done creating initial landscapes')
print(sysTime0)

pathsWnsL <- copy(paths)
wnsMor(pathsWnsL, WNSmodel =  wnsModelLowInput, nYears = nYears)

###
pathsWnsM <- copy(paths)
wnsMor(pathsWnsM, WNSmodel =  wnsModelMedInput, nYears = nYears)

###
pathsWnsH <- copy(paths)
wnsMor(pathsWnsH, WNSmodel =  wnsModelHigInput, nYears = nYears)

##################################
pOut <- list()
cl <- makeCluster(n_cores, type = 'SOCK')
registerDoSNOW(cl)
sysTimeNoWNS <- system.time(
    pOut <- foreach(i = 1:nSims) %dopar% runModel(
                        paths = paths[P0list[[i]] > 0, P0 := P0list[[i]][P0list[[i]] > 0]][P0list[[i]] > 0,],
                        nYears = nYears, place = FALSE)
    )
stopCluster(cl)
print(paste("done with model", sysTimeNoWNS[3]))
sysTimeNoWNSExtract <- system.time(out <- listExtractor(pOut))
print(paste("done with extraction", sysTimeNoWNSExtract[3]))


##################################
pOutLowMor <- list()
cl <- makeCluster(n_cores, type = 'SOCK')
registerDoSNOW(cl)
sysTimeLowWNS <- system.time(
    pOutLowMor <- foreach(i = 1:nSims) %dopar% runModel(
                              paths = pathsWnsL[P0list[[i]] > 0,
                                  P0 := P0list[[i]][P0list[[i]] > 0]][P0list[[i]] > 0,],
                              nYears = nYears, place = FALSE)
    )
stopCluster(cl)
print(paste("done with model", sysTimeLowWNS[3]))
sysTimeLowWNSExtract <- system.time(outLowMor <- listExtractor(pOutLowMor))
print(paste("done with extraction", sysTimeNoWNSExtract[3]))


##################################
pOutMedMor <- list()
cl <- makeCluster(n_cores, type = 'SOCK')
registerDoSNOW(cl)
sysTimeMedWNS <- system.time(
    pOutMedMor <- foreach(i = 1:nSims) %dopar% runModel(
                              paths = pathsWnsM[P0list[[i]] > 0,
                                  P0 := P0list[[i]][P0list[[i]] > 0]][P0list[[i]] > 0,],
                              nYears = nYears, place = FALSE)
    )
stopCluster(cl)
print(paste("done with model", sysTimeMedWNS[3]))
sysTimeMedWNSExtract <- system.time(outMedMor <- listExtractor(pOutMedMor))
print(paste("done with extraction", sysTimeNoWNSExtract[3]))


##################################
pOutHigMor <- list()
cl <- makeCluster(n_cores, type = 'SOCK')
registerDoSNOW(cl)
sysTimeHigWNS <- system.time(
    pOutHigMor <- foreach(i = 1:nSims) %dopar% runModel(
                              paths = pathsWnsH[P0list[[i]] > 0,
                                  P0 := P0list[[i]][P0list[[i]] > 0]][P0list[[i]] > 0,],
                              nYears = nYears, place = FALSE)
    )
stopCluster(cl)
print(paste("done with model", sysTimeHigWNS[3]))
sysTimeHigWNSExtract <- system.time(outHigMor <- listExtractor(pOutHigMor))
print(paste("done with extraction", sysTimeNoWNSExtract[3]))


#########################################
mergeAll <- system.time(
    allOut <- listMergerFunction(
        inputObjects = copy(list(out, outLowMor,
            outMedMor, outHigMor)),
        objectsNames = c("No WNS",
            "Low WNS Mortality",
            "Medium WNS Mortality",
            "High WNS Mortality")
        )
    )
print(paste("Done with merge", round( mergeAll[3], 3)))

windPopOut <- copy(allOut$totalPop)
bCellsOut  <- copy(allOut$bCells)
nCellsOut  <- copy(allOut$nCells)
nPathsOut  <- copy(allOut$nPaths)
nCellsLost <- copy(allOut$nCellsLost)
bCellsLost <- copy(allOut$bCellsLost)


## sumarize the Population data
windPopOutSummary <- windPopOut[ ,
                                list(L95 = quantile(Population, 0.025),
                                     Med = quantile(Population, 0.5),
                                     U95 = quantile(Population, 0.975)),
                                by = c("Year", "Buffer", "Take", "Exposure",
                                    "WNS")] 

wPPopU95 <- windPopOutSummary[order(-rank(Year)),
                              list(Year, Buffer, Take, WNS,
                                   Exposure, U95)]
setnames(wPPopU95, "U95", "Med")
wPPopL95 <- windPopOutSummary[ , list(Year, Buffer, Take, WNS,
                                      Exposure, L95)]
setnames(wPPopL95, "L95", "Med")
wPPop95 <- rbind(wPPopL95, wPPopU95)


windPopOutSummary$WNS <- factor(windPopOutSummary$WNS, unique(windPopOutSummary$WNS))
write.csv(file = 'windPopOutSummary.csv',
          x = windPopOutSummary, row.names = FALSE)
ggIbatPop <-
    ggplot(windPopOutSummary, aes(x = Year, y = Med)) +
    geom_polygon(data = wPPop95, aes(x = Year, Y = Med,
                     fill = Take)) +
    geom_line(aes(color = Take)) +
    facet_grid(Buffer + Exposure ~ WNS) +
    scale_fill_manual(values = alpha(c("black", "blue", "red", "orange"),
                          0.50)) +
    scale_color_manual(values = alpha(c("black", "blue", "red", "orange"))) +
    theme_bw() + ylab("Population Size")

ggsave("IBatPopAll.pdf", ggIbatPop, width = 12, height = 16)

nPathsOutSummary <- nPathsOut[ ,
                              list(L95 = quantile(nPaths, 0.025),
                                   Med = quantile(nPaths, 0.5),
                                   U95 = quantile(nPaths, 0.975)),
                              by = c("Buffer", "Take", "Exposure", "WNS")] 
nPathsOutSummary$Exposure <- as.factor(nPathsOutSummary$Exposure)
levels(nPathsOutSummary$Exposure)[1] <- c("a) Migratory\nonly")
nPathsOutSummary$WNS <- factor(nPathsOutSummary$WNS, unique(nPathsOutSummary$WNS))

write.csv(file = 'nPathsOutSummary.csv',
          x = nPathsOutSummary, row.names = FALSE)
nPathsOutPlot <-
    ggplot(data = nPathsOutSummary, aes(x = Exposure, y = Med)) +
    geom_linerange(aes(ymin = L95, ymax = U95, color = Take), size = 2) + 
    geom_point(aes(color = Take), size = 4) + 
    facet_grid(Buffer ~ WNS) +
    scale_color_manual(values = alpha(c("black", "blue", "red", "orange"),
                           0.75)) +
    theme_bw() + xlab("Wind exposure") +
    ylab("Number of\nmigration pathways")
ggsave("nPathsOutPlotAll.pdf", nPathsOutPlot, width = 10, height = 6)


###
bCellsOutSummary <- bCellsOut[ ,
                              list(L95 = quantile(bCells, 0.025),
                                   Med = quantile(bCells, 0.5),
                                   U95 = quantile(bCells, 0.975)),
                              by = c("Buffer", "Take", "Exposure", "WNS")] 
bCellsOutSummary$Exposure <- as.factor(bCellsOutSummary$Exposure)
levels(bCellsOutSummary$Exposure)[1] <- c("a) Migratory\nonly")
bCellsOutSummary$WNS <- factor(bCellsOutSummary$WNS, unique(bCellsOutSummary$WNS))

write.csv(file = 'bCellsOutSummary.csv',
          x = bCellsOutSummary, row.names = FALSE)
bCellsOutPlot <- ggplot(data = bCellsOutSummary, aes(x = Exposure, y = Med)) +
    geom_linerange(aes(ymin = L95, ymax = U95, color = Take), size = 2) + 
    geom_point(aes(color = Take), size = 4) + 
    facet_grid(Buffer ~ WNS) +
    scale_color_manual(values = alpha(c("black", "blue", "red", "orange"),
                           0.75)) +
    theme_bw() + xlab("Wind exposure") +
    ylab("Number of\nmaternity colonies")
ggsave("bCellsOutPlotAll.pdf", bCellsOutPlot, width = 10, height = 6)


### plot and save summary of number of non-breeding coloines at end of simulation
nCellsOutSummary <- nCellsOut[ ,
                              list(L95 = quantile(nCells, 0.025),
                                   Med = quantile(nCells, 0.5),
                                   U95 = quantile(nCells, 0.975)),
                              by = c("Buffer", "Take", "Exposure", "WNS")] 
nCellsOutSummary$Exposure <- as.factor(nCellsOutSummary$Exposure)
levels(nCellsOutSummary$Exposure)[1] <- c("a) Migratory\nonly")
nCellsOutSummary$WNS <- factor(nCellsOutSummary$WNS, unique(nCellsOutSummary$WNS))

write.csv(file = 'nCellsOutSummary.csv',
          x = nCellsOutSummary, row.names = FALSE)
nCellsOutPlot <- ggplot(data = nCellsOutSummary, aes(x = Exposure, y = Med)) +
    geom_linerange(aes(ymin = L95, ymax = U95, color = Take), size = 2) + 
    geom_point(aes(color = Take), size = 4) + 
    facet_grid( Buffer ~ WNS) +
    scale_color_manual(values = alpha(c("black", "blue", "red", "orange"),
                           0.75)) +
    theme_bw() + xlab("Wind exposure") +
    ylab("Number of\nhibernacula")
ggsave("nCellsOutPlot.pdf", nCellsOutPlot, width = 10, height = 6)


temp <- copy(allOut$totalPop[Take == "a) Reference",])

windPopOut <- copy(allOut$totalPop[ Buffer ==   "c) 2   km" | Take == "a) Reference",])
bCellsOut  <- copy(allOut$bCells[ Buffer ==     "c) 2   km" | Take == "a) Reference",])
nCellsOut  <- copy(allOut$nCells[ Buffer ==     "c) 2   km" | Take == "a) Reference",])
nPathsOut  <- copy(allOut$nPaths[ Buffer ==     "c) 2   km" | Take == "a) Reference",])
nCellsLost <- copy(allOut$nCellsLost[ Buffer == "c) 2   km" | Take == "a) Reference",])
bCellsLost <- copy(allOut$bCellsLost[ Buffer == "c) 2   km" | Take == "a) Reference",])

## sumarize the Population data
windPopOutSummary <- windPopOut[ ,
                                list(L95 = quantile(Population, 0.025),
                                     Med = quantile(Population, 0.5),
                                     U95 = quantile(Population, 0.975)),
                                by = c("Year", "Buffer", "Take", "Exposure",
                                    "WNS")] 
wPPopU95 <- windPopOutSummary[order(-rank(Year)),
                              list(Year, Buffer, Take, WNS,
                                   Exposure, U95)]
setnames(wPPopU95, "U95", "Med")
wPPopL95 <- windPopOutSummary[ , list(Year, Buffer, Take, WNS,
                                      Exposure, L95)]
setnames(wPPopL95, "L95", "Med")
wPPop95 <- rbind(wPPopL95, wPPopU95)
windPopOutSummary$WNS <- factor(windPopOutSummary$WNS, unique(windPopOutSummary$WNS))

levels(windPopOutSummary$WNS) <- 
    gsub("S M", "S\nM", levels(windPopOutSummary$WNS))
wPPop95[, WNS := as.factor(WNS)]
levels(wPPop95$WNS) <- 
    gsub("S M", "S\nM", levels(wPPop95$WNS))

write.csv(file = 'windPopOutSummary2km.csv',
          x = windPopOutSummary, row.names = FALSE)
ggIbatPop <-
    ggplot(windPopOutSummary, aes(x = Year, y = Med)) +
    geom_polygon(data = wPPop95, aes(x = Year, Y = Med,
                     fill = Take)) +
    geom_line(aes(color = Take)) +
    facet_grid(Exposure ~ WNS) +
    scale_fill_manual(values = alpha(c("black", "blue", "red", "orange"),
                          0.50)) +
    scale_color_manual(values = alpha(c("black", "blue", "red", "orange"))) +
    theme_bw() + ylab("Population Size")
ggsave("IBatPop2km.pdf", ggIbatPop, width = 8, height = 6)

nPathsOutSummary <- nPathsOut[ ,
                              list(L95 = quantile(nPaths, 0.025),
                                   Med = quantile(nPaths, 0.5),
                                   U95 = quantile(nPaths, 0.975)),
                              by = c("Buffer", "Take", "Exposure", "WNS")] 
nPathsOutSummary$Exposure <- as.factor(nPathsOutSummary$Exposure)
levels(nPathsOutSummary$Exposure)[1] <- c("a) Migratory\nonly")
nPathsOutSummary$WNS <- factor(nPathsOutSummary$WNS, unique(nPathsOutSummary$WNS))

write.csv(file = 'nPathsOutSummary2km.csv',
          x = nPathsOutSummary, row.names = FALSE)
nPathsOutPlot <- ggplot(data = nPathsOutSummary, aes(x = Exposure, y = Med)) +
    geom_linerange(aes(ymin = L95, ymax = U95, color = Take), size = 2) + 
    geom_point(aes(color = Take), size = 4) + 
    facet_grid(. ~ WNS) +
    scale_color_manual(values = alpha(c("black", "blue", "red", "orange"),
                           0.75)) +
    theme_bw() + xlab("Wind exposure") +
    ylab("Number of\nmigration pathways")
ggsave("nPathsOutPlot2km.pdf", nPathsOutPlot, width = 10, height = 6)

### plot and save summary of breeding cells at end of simulation
bCellsOutSummary <- bCellsOut[ ,
                              list(L95 = quantile(bCells, 0.025),
                                   Med = quantile(bCells, 0.5),
                                   U95 = quantile(bCells, 0.975)),
                              by = c("Buffer", "Take", "Exposure", "WNS")] 
bCellsOutSummary$Exposure <- as.factor(bCellsOutSummary$Exposure)
levels(bCellsOutSummary$Exposure)[1] <- c("a) Migratory\nonly")
bCellsOutSummary$WNS <- factor(bCellsOutSummary$WNS, unique(bCellsOutSummary$WNS))
write.csv(file = 'bCellsOutSummary2km.csv',
          x = bCellsOutSummary, row.names = FALSE)
bCellsOutPlot <- ggplot(data = bCellsOutSummary, aes(x = Exposure, y = Med)) +
    geom_linerange(aes(ymin = L95, ymax = U95, color = Take), size = 2) + 
    geom_point(aes(color = Take), size = 4) + 
    facet_grid(. ~ WNS) +
    scale_color_manual(values = alpha(c("black", "blue", "red", "orange"),
                           0.75)) +
    theme_bw() + xlab("Wind exposure") +
    ylab("Number of\nmaternity colonies")
ggsave("bCellsOutPlot2km.pdf", bCellsOutPlot, width = 10, height = 6)


###
nCellsOutSummary <- nCellsOut[ ,
                              list(L95 = quantile(nCells, 0.025),
                                   Med = quantile(nCells, 0.5),
                                   U95 = quantile(nCells, 0.975)),
                              by = c("Buffer", "Take", "Exposure", "WNS")] 
nCellsOutSummary$Exposure <- as.factor(nCellsOutSummary$Exposure)
levels(nCellsOutSummary$Exposure)[1] <- c("a) Migratory\nonly")
nCellsOutSummary$WNS <- factor(nCellsOutSummary$WNS, unique(nCellsOutSummary$WNS))

write.csv(file = 'nCellsOutSummary2km.csv',
          x = nCellsOutSummary, row.names = FALSE)
nCellsOutPlot <- ggplot(data = nCellsOutSummary, aes(x = Exposure, y = Med)) +
    geom_linerange(aes(ymin = L95, ymax = U95, color = Take), size = 2) + 
    geom_point(aes(color = Take), size = 4) + 
    facet_grid( . ~ WNS) +
    scale_color_manual(values = alpha(c("black", "blue", "red", "orange"),
                           0.75)) +
    theme_bw() + xlab("Wind exposure") +
    ylab("Number of\nhibernacula")
ggsave("nCellsOutPlot2km.pdf", nCellsOutPlot, width = 10, height = 6)


###
coord <- fread('./InPutData/GridCoord.csv')
coord[ , ORIG_FID := NULL]
coord[ , FID := as.numeric(gsub(",", "", FID))]
setnames(coord, c('ID', 'x', 'y'))
nCellsLost[ , Count := 1]
nCellsLostSummary <- nCellsLost[ , list(CountSum = sum(Count)),
                                by = list(CellNumber, Exposure, Buffer, Take, WNS)]
coord[, ID := as.numeric(gsub(",", "", as.character(ID)))]
setkey(coord, 'ID')
setkey(nCellsLostSummary, "CellNumber")
nCellsLostSummary <- copy(coord[nCellsLostSummary])
nCellsLostSummary2 <- copy(nCellsLostSummary[Take   != "a) Reference" &
                                             Exposure == "b) Both",])
##
bCellsLost[ , Count := 1]
bCellsLostSummary <- bCellsLost[,
                               list(CountSum = sum(Count)),
                               by = list(CellNumber, Exposure, Buffer, Take, WNS)]
setkey(bCellsLostSummary, "CellNumber")
bCellsLostSummary <- copy(coord[bCellsLostSummary])
bCellsLostSummary2 <- copy(bCellsLostSummary[Take   != "a) Reference" &
                                             Exposure == "b) Both",])
states <- map_data("state")
setnames(states, c("long", "lat"), c("x", "y"))
saveStates <- c('arkansas', 'missouri', 'iowa',
                'illinois', 'kentucky', 'wisconsin',
                'tennessee', 'mississippi', 'alabama',
                'georgia', 'south carolina', 'north carolina',
                'virginia', 'west virginina', 'maryland',
                'ohio', 'indiana', 'michigan', 'new york',
                'new jersey', 'pennsylvania', 'massachusetts',
                'vermont', 'maine', 'new hampshire', 'rhode island',
                'new jersey', 'connecticut', 'delaware')

states2 <- states[ states$region %in% saveStates, ]

bCellsLostSummary2[ , Season := "Summer"]
nCellsLostSummary2[ , Season := "Winter"]
bothCells <- rbind(bCellsLostSummary2, nCellsLostSummary2)

setkey(bCellsLost, CellNumber)
bCellsLost2 <- coord[bCellsLost][Exposure == "b) Both" &
                                 Take != "a) Reference",]
nCellsLost2 <- coord[nCellsLost][Exposure == "b) Both" &
                                 Take != "a) Reference",]
bCellsLost2$WNS <- factor(bCellsLost2$WNS, c("No WNS", "Low WNS Mortality", 
                                             "Medium WNS Mortality",
                                             "High WNS Mortality"))
nCellsLost2$WNS <- factor(nCellsLost2$WNS, c("No WNS", "Low WNS Mortality", 
                                             "Medium WNS Mortality",
                                             "High WNS Mortality"))
bCellsLostContour <-
    ggplot(data= bCellsLost2, aes(x = x, y = y)) +
    geom_polygon(data = states2,
                 aes(x = x, y= y, group = group),
                 color = 'black',
                 fill = alpha('white', 0)) +
    stat_density2d(aes(alpha=..level..), size = 2,
                   geom = 'polygon', fill = 'blue') + 
    facet_grid(Take ~ WNS ) +
    theme_bw() +
    xlab('Longitude') + ylab('Latitude') +
    scale_alpha_continuous(guide=FALSE)
ggsave("bCellsLostContour2km.pdf", bCellsLostContour, width = 11, height = 6)

nCellsLostContour <-
    ggplot(data= nCellsLost2, aes(x = x, y = y)) +
    geom_polygon(data = states2,
                 aes(x = x, y= y, group = group),
                 color = 'black',
                 fill = alpha('white', 0)) +
    stat_density2d(aes(alpha=..level..), size = 2,
                   geom = 'polygon', fill = 'blue') + 
    facet_grid( Take ~ WNS) +
    theme_bw() +
    xlab('Longitude') + ylab('Latitude') +
    scale_alpha_continuous(guide=FALSE)
ggsave("nCellsLostContour2km.pdf", nCellsLostContour, width = 11, height = 6)

print("")
print("Done with everything")
